# Supplementary material for: Multi-locus genome-wide association studies reveal novel alleles for flowering time under vernalisation and extended photoperiod in a barley MAGIC population
Source: Theor Appl Genet. 2022 Jul 25;135(9):3087–102. doi: 10.1007/s00122-022-04169-x (PMC9482607; doi:10.1007/s00122-022-04169-x)
Supplement: Supplementary file 3 — Supplementary file3 (XLSX 76 kb) [file 122_2022_4169_MOESM3_ESM.xlsx]

## Sheet: Table S7
Table S7 Estimation of broad-sense heritability
H2	Estimate	SE
	0.592	0.79

## Sheet: Table S8
Table S8 Awn appearance day (Z49) of the recombinant lines and four parental cultivar grown in Perth, Esperance and Corrigin
Lines	Trial	Year	Location	Z49
Compass	Z49.2018.COR	2018	CORRIGIN	99
Granger	Z49.2018.COR	2018	CORRIGIN	103
LaTrobe	Z49.2018.COR	2018	CORRIGIN	97
Lockyer	Z49.2018.COR	2018	CORRIGIN	108
MP0064	Z49.2018.COR	2018	CORRIGIN	96
MP0074	Z49.2018.COR	2018	CORRIGIN	97
MP0082	Z49.2018.COR	2018	CORRIGIN	93
MP0116	Z49.2018.COR	2018	CORRIGIN	102
MP0122	Z49.2018.COR	2018	CORRIGIN	100
MP0141	Z49.2018.COR	2018	CORRIGIN	89
MP0153	Z49.2018.COR	2018	CORRIGIN	99
MP0172	Z49.2018.COR	2018	CORRIGIN	100
MP0177	Z49.2018.COR	2018	CORRIGIN	111
MP0204	Z49.2018.COR	2018	CORRIGIN	99
MP0208	Z49.2018.COR	2018	CORRIGIN	103
MP0209	Z49.2018.COR	2018	CORRIGIN	108
MP0214	Z49.2018.COR	2018	CORRIGIN	101
MP0216	Z49.2018.COR	2018	CORRIGIN	103
MP0217	Z49.2018.COR	2018	CORRIGIN	103
MP0221	Z49.2018.COR	2018	CORRIGIN	99
MP0243	Z49.2018.COR	2018	CORRIGIN	97
MP0251	Z49.2018.COR	2018	CORRIGIN	103
MP0255	Z49.2018.COR	2018	CORRIGIN	100
MP0260	Z49.2018.COR	2018	CORRIGIN	103
MP0264	Z49.2018.COR	2018	CORRIGIN	99
MP0277	Z49.2018.COR	2018	CORRIGIN	90
MP0286	Z49.2018.COR	2018	CORRIGIN	100
MP0309	Z49.2018.COR	2018	CORRIGIN	99
MP0313	Z49.2018.COR	2018	CORRIGIN	92
MP0338	Z49.2018.COR	2018	CORRIGIN	103
MP0358	Z49.2018.COR	2018	CORRIGIN	103
MP0359	Z49.2018.COR	2018	CORRIGIN	101
MP0372	Z49.2018.COR	2018	CORRIGIN	110
MP0376	Z49.2018.COR	2018	CORRIGIN	97
MP0377	Z49.2018.COR	2018	CORRIGIN	97
MP0378	Z49.2018.COR	2018	CORRIGIN	97
MP0379	Z49.2018.COR	2018	CORRIGIN	94
MP0396	Z49.2018.COR	2018	CORRIGIN	103
MP0399	Z49.2018.COR	2018	CORRIGIN	97
MP0413	Z49.2018.COR	2018	CORRIGIN	95
MP0424	Z49.2018.COR	2018	CORRIGIN	96
MP0428	Z49.2018.COR	2018	CORRIGIN	99
MP0473	Z49.2018.COR	2018	CORRIGIN	103
MP0483	Z49.2018.COR	2018	CORRIGIN	90
MP0487	Z49.2018.COR	2018	CORRIGIN	104
MP0518	Z49.2018.COR	2018	CORRIGIN	96
MP0520	Z49.2018.COR	2018	CORRIGIN	106
MP0533	Z49.2018.COR	2018	CORRIGIN	98
MP0567	Z49.2018.COR	2018	CORRIGIN	103
MP0568	Z49.2018.COR	2018	CORRIGIN	105
MP0569	Z49.2018.COR	2018	CORRIGIN	103
MP0571	Z49.2018.COR	2018	CORRIGIN	103
MP0598	Z49.2018.COR	2018	CORRIGIN	108
MP0619	Z49.2018.COR	2018	CORRIGIN	103
MP0626	Z49.2018.COR	2018	CORRIGIN	103
MP0637	Z49.2018.COR	2018	CORRIGIN	92
MP0639	Z49.2018.COR	2018	CORRIGIN	92
MP0714	Z49.2018.COR	2018	CORRIGIN	97
MP0858	Z49.2018.COR	2018	CORRIGIN	88
MP0879	Z49.2018.COR	2018	CORRIGIN	99
MP0884	Z49.2018.COR	2018	CORRIGIN	99
MP0973	Z49.2018.COR	2018	CORRIGIN	108
MP0984	Z49.2018.COR	2018	CORRIGIN	110
MP0992	Z49.2018.COR	2018	CORRIGIN	100
MP0997	Z49.2018.COR	2018	CORRIGIN	97
MP1031	Z49.2018.COR	2018	CORRIGIN	108
MP1043	Z49.2018.COR	2018	CORRIGIN	101
MP1077	Z49.2018.COR	2018	CORRIGIN	99
MP1091	Z49.2018.COR	2018	CORRIGIN	87
MP1093	Z49.2018.COR	2018	CORRIGIN	87
MP1100	Z49.2018.COR	2018	CORRIGIN	99
MP1101	Z49.2018.COR	2018	CORRIGIN	102
MP1103	Z49.2018.COR	2018	CORRIGIN	101
MP1160	Z49.2018.COR	2018	CORRIGIN	103
MP1162	Z49.2018.COR	2018	CORRIGIN	101
MP1201	Z49.2018.COR	2018	CORRIGIN	101
MP1247	Z49.2018.COR	2018	CORRIGIN	99
MP1281	Z49.2018.COR	2018	CORRIGIN	92
MP1303	Z49.2018.COR	2018	CORRIGIN	108
MP1307	Z49.2018.COR	2018	CORRIGIN	95
MP1361	Z49.2018.COR	2018	CORRIGIN	108
MP1387	Z49.2018.COR	2018	CORRIGIN	101
MP1404	Z49.2018.COR	2018	CORRIGIN	100
MP1410	Z49.2018.COR	2018	CORRIGIN	95
MP1416	Z49.2018.COR	2018	CORRIGIN	90
MP1424	Z49.2018.COR	2018	CORRIGIN	98
MP1434	Z49.2018.COR	2018	CORRIGIN	95
MP1437	Z49.2018.COR	2018	CORRIGIN	95
MP1448	Z49.2018.COR	2018	CORRIGIN	97
MP1467	Z49.2018.COR	2018	CORRIGIN	95
MP1486	Z49.2018.COR	2018	CORRIGIN	99
MP1495	Z49.2018.COR	2018	CORRIGIN	96
MP1511	Z49.2018.COR	2018	CORRIGIN	103
MP1515	Z49.2018.COR	2018	CORRIGIN	103
MP1540	Z49.2018.COR	2018	CORRIGIN	85
MP1567	Z49.2018.COR	2018	CORRIGIN	103
MP1572	Z49.2018.COR	2018	CORRIGIN	108
MP1609	Z49.2018.COR	2018	CORRIGIN	107
MP1613	Z49.2018.COR	2018	CORRIGIN	100
MP1614	Z49.2018.COR	2018	CORRIGIN	103
MP1655	Z49.2018.COR	2018	CORRIGIN	103
MP1676	Z49.2018.COR	2018	CORRIGIN	92
MP1690	Z49.2018.COR	2018	CORRIGIN	103
MP1695	Z49.2018.COR	2018	CORRIGIN	103
MP1701	Z49.2018.COR	2018	CORRIGIN	107
MP1705	Z49.2018.COR	2018	CORRIGIN	109
MP1706	Z49.2018.COR	2018	CORRIGIN	103
MP1774	Z49.2018.COR	2018	CORRIGIN	97
MP1784	Z49.2018.COR	2018	CORRIGIN	103
MP1798	Z49.2018.COR	2018	CORRIGIN	103
MP1866	Z49.2018.COR	2018	CORRIGIN	99
Compass	Z49.2018.ESP	2018	ESPERANCE	99
Granger	Z49.2018.ESP	2018	ESPERANCE	105
LaTrobe	Z49.2018.ESP	2018	ESPERANCE	101
Lockyer	Z49.2018.ESP	2018	ESPERANCE	114
MP0011	Z49.2018.ESP	2018	ESPERANCE	104
MP0013	Z49.2018.ESP	2018	ESPERANCE	104
MP0028	Z49.2018.ESP	2018	ESPERANCE	121
MP0029	Z49.2018.ESP	2018	ESPERANCE	118
MP0038	Z49.2018.ESP	2018	ESPERANCE	118
MP0058	Z49.2018.ESP	2018	ESPERANCE	104
MP0061	Z49.2018.ESP	2018	ESPERANCE	114
MP0064	Z49.2018.ESP	2018	ESPERANCE	96
MP0068	Z49.2018.ESP	2018	ESPERANCE	104
MP0074	Z49.2018.ESP	2018	ESPERANCE	94
MP0082	Z49.2018.ESP	2018	ESPERANCE	93
MP0097	Z49.2018.ESP	2018	ESPERANCE	109
MP0116	Z49.2018.ESP	2018	ESPERANCE	107
MP0122	Z49.2018.ESP	2018	ESPERANCE	106
MP0141	Z49.2018.ESP	2018	ESPERANCE	94
MP0143	Z49.2018.ESP	2018	ESPERANCE	100
MP0153	Z49.2018.ESP	2018	ESPERANCE	107
MP0158	Z49.2018.ESP	2018	ESPERANCE	105
MP0172	Z49.2018.ESP	2018	ESPERANCE	97
MP0177	Z49.2018.ESP	2018	ESPERANCE	118
MP0178	Z49.2018.ESP	2018	ESPERANCE	96
MP0204	Z49.2018.ESP	2018	ESPERANCE	94
MP0208	Z49.2018.ESP	2018	ESPERANCE	95
MP0209	Z49.2018.ESP	2018	ESPERANCE	108
MP0214	Z49.2018.ESP	2018	ESPERANCE	101
MP0216	Z49.2018.ESP	2018	ESPERANCE	112
MP0217	Z49.2018.ESP	2018	ESPERANCE	109
MP0221	Z49.2018.ESP	2018	ESPERANCE	97
MP0243	Z49.2018.ESP	2018	ESPERANCE	97
MP0251	Z49.2018.ESP	2018	ESPERANCE	112
MP0255	Z49.2018.ESP	2018	ESPERANCE	95
MP0260	Z49.2018.ESP	2018	ESPERANCE	107
MP0264	Z49.2018.ESP	2018	ESPERANCE	97
MP0266	Z49.2018.ESP	2018	ESPERANCE	103
MP0277	Z49.2018.ESP	2018	ESPERANCE	86
MP0286	Z49.2018.ESP	2018	ESPERANCE	97
MP0309	Z49.2018.ESP	2018	ESPERANCE	103
MP0313	Z49.2018.ESP	2018	ESPERANCE	91
MP0319	Z49.2018.ESP	2018	ESPERANCE	96
MP0338	Z49.2018.ESP	2018	ESPERANCE	107
MP0358	Z49.2018.ESP	2018	ESPERANCE	105
MP0359	Z49.2018.ESP	2018	ESPERANCE	99
MP0372	Z49.2018.ESP	2018	ESPERANCE	115
MP0376	Z49.2018.ESP	2018	ESPERANCE	97
MP0377	Z49.2018.ESP	2018	ESPERANCE	104
MP0378	Z49.2018.ESP	2018	ESPERANCE	94
MP0379	Z49.2018.ESP	2018	ESPERANCE	95
MP0396	Z49.2018.ESP	2018	ESPERANCE	103
MP0399	Z49.2018.ESP	2018	ESPERANCE	102
MP0406	Z49.2018.ESP	2018	ESPERANCE	116
MP0413	Z49.2018.ESP	2018	ESPERANCE	98
MP0424	Z49.2018.ESP	2018	ESPERANCE	103
MP0428	Z49.2018.ESP	2018	ESPERANCE	94
MP0429	Z49.2018.ESP	2018	ESPERANCE	101
MP0473	Z49.2018.ESP	2018	ESPERANCE	114
MP0483	Z49.2018.ESP	2018	ESPERANCE	82
MP0487	Z49.2018.ESP	2018	ESPERANCE	114
MP0518	Z49.2018.ESP	2018	ESPERANCE	98
MP0520	Z49.2018.ESP	2018	ESPERANCE	108
MP0533	Z49.2018.ESP	2018	ESPERANCE	99
MP0540	Z49.2018.ESP	2018	ESPERANCE	96
MP0551	Z49.2018.ESP	2018	ESPERANCE	113
MP0567	Z49.2018.ESP	2018	ESPERANCE	103
MP0568	Z49.2018.ESP	2018	ESPERANCE	106
MP0569	Z49.2018.ESP	2018	ESPERANCE	103
MP0571	Z49.2018.ESP	2018	ESPERANCE	102
MP0573	Z49.2018.ESP	2018	ESPERANCE	105
MP0576	Z49.2018.ESP	2018	ESPERANCE	110
MP0588	Z49.2018.ESP	2018	ESPERANCE	102
MP0598	Z49.2018.ESP	2018	ESPERANCE	115
MP0607	Z49.2018.ESP	2018	ESPERANCE	101
MP0619	Z49.2018.ESP	2018	ESPERANCE	105
MP0620	Z49.2018.ESP	2018	ESPERANCE	100
MP0626	Z49.2018.ESP	2018	ESPERANCE	112
MP0637	Z49.2018.ESP	2018	ESPERANCE	93
MP0639	Z49.2018.ESP	2018	ESPERANCE	93
MP0646	Z49.2018.ESP	2018	ESPERANCE	108
MP0653	Z49.2018.ESP	2018	ESPERANCE	100
MP0662	Z49.2018.ESP	2018	ESPERANCE	100
MP0664	Z49.2018.ESP	2018	ESPERANCE	101
MP0670	Z49.2018.ESP	2018	ESPERANCE	102
MP0692	Z49.2018.ESP	2018	ESPERANCE	116
MP0714	Z49.2018.ESP	2018	ESPERANCE	93
MP0739	Z49.2018.ESP	2018	ESPERANCE	105
MP0772	Z49.2018.ESP	2018	ESPERANCE	100
MP0773	Z49.2018.ESP	2018	ESPERANCE	104
MP0774	Z49.2018.ESP	2018	ESPERANCE	111
MP0858	Z49.2018.ESP	2018	ESPERANCE	83
MP0879	Z49.2018.ESP	2018	ESPERANCE	102
MP0884	Z49.2018.ESP	2018	ESPERANCE	103
MP0885	Z49.2018.ESP	2018	ESPERANCE	113
MP0888	Z49.2018.ESP	2018	ESPERANCE	113
MP0973	Z49.2018.ESP	2018	ESPERANCE	114
MP0984	Z49.2018.ESP	2018	ESPERANCE	117
MP0992	Z49.2018.ESP	2018	ESPERANCE	94
MP0997	Z49.2018.ESP	2018	ESPERANCE	96
MP0998	Z49.2018.ESP	2018	ESPERANCE	112
MP1004	Z49.2018.ESP	2018	ESPERANCE	94
MP1031	Z49.2018.ESP	2018	ESPERANCE	104
MP1043	Z49.2018.ESP	2018	ESPERANCE	99
MP1070	Z49.2018.ESP	2018	ESPERANCE	104
MP1077	Z49.2018.ESP	2018	ESPERANCE	97
MP1091	Z49.2018.ESP	2018	ESPERANCE	81
MP1093	Z49.2018.ESP	2018	ESPERANCE	83
MP1100	Z49.2018.ESP	2018	ESPERANCE	97
MP1101	Z49.2018.ESP	2018	ESPERANCE	97
MP1103	Z49.2018.ESP	2018	ESPERANCE	103
MP1146	Z49.2018.ESP	2018	ESPERANCE	99
MP1160	Z49.2018.ESP	2018	ESPERANCE	109
MP1162	Z49.2018.ESP	2018	ESPERANCE	112
MP1187	Z49.2018.ESP	2018	ESPERANCE	105
MP1201	Z49.2018.ESP	2018	ESPERANCE	95
MP1247	Z49.2018.ESP	2018	ESPERANCE	98
MP1278	Z49.2018.ESP	2018	ESPERANCE	100
MP1281	Z49.2018.ESP	2018	ESPERANCE	94
MP1303	Z49.2018.ESP	2018	ESPERANCE	119
MP1307	Z49.2018.ESP	2018	ESPERANCE	96
MP1361	Z49.2018.ESP	2018	ESPERANCE	114
MP1386	Z49.2018.ESP	2018	ESPERANCE	112
MP1387	Z49.2018.ESP	2018	ESPERANCE	105
MP1404	Z49.2018.ESP	2018	ESPERANCE	102
MP1410	Z49.2018.ESP	2018	ESPERANCE	98
MP1416	Z49.2018.ESP	2018	ESPERANCE	92
MP1424	Z49.2018.ESP	2018	ESPERANCE	103
MP1434	Z49.2018.ESP	2018	ESPERANCE	93
MP1437	Z49.2018.ESP	2018	ESPERANCE	94
MP1442	Z49.2018.ESP	2018	ESPERANCE	98
MP1448	Z49.2018.ESP	2018	ESPERANCE	100
MP1458	Z49.2018.ESP	2018	ESPERANCE	106
MP1462	Z49.2018.ESP	2018	ESPERANCE	100
MP1467	Z49.2018.ESP	2018	ESPERANCE	93
MP1474	Z49.2018.ESP	2018	ESPERANCE	93
MP1486	Z49.2018.ESP	2018	ESPERANCE	96
MP1495	Z49.2018.ESP	2018	ESPERANCE	101
MP1503	Z49.2018.ESP	2018	ESPERANCE	99
MP1511	Z49.2018.ESP	2018	ESPERANCE	115
MP1515	Z49.2018.ESP	2018	ESPERANCE	108
MP1540	Z49.2018.ESP	2018	ESPERANCE	84
MP1567	Z49.2018.ESP	2018	ESPERANCE	101
MP1572	Z49.2018.ESP	2018	ESPERANCE	114
MP1607	Z49.2018.ESP	2018	ESPERANCE	101
MP1609	Z49.2018.ESP	2018	ESPERANCE	111
MP1613	Z49.2018.ESP	2018	ESPERANCE	98
MP1614	Z49.2018.ESP	2018	ESPERANCE	112
MP1643	Z49.2018.ESP	2018	ESPERANCE	98
MP1655	Z49.2018.ESP	2018	ESPERANCE	114
MP1658	Z49.2018.ESP	2018	ESPERANCE	97
MP1676	Z49.2018.ESP	2018	ESPERANCE	95
MP1678	Z49.2018.ESP	2018	ESPERANCE	94
MP1682	Z49.2018.ESP	2018	ESPERANCE	104
MP1690	Z49.2018.ESP	2018	ESPERANCE	104
MP1695	Z49.2018.ESP	2018	ESPERANCE	101
MP1701	Z49.2018.ESP	2018	ESPERANCE	115
MP1705	Z49.2018.ESP	2018	ESPERANCE	117
MP1706	Z49.2018.ESP	2018	ESPERANCE	114
MP1758	Z49.2018.ESP	2018	ESPERANCE	78
MP1774	Z49.2018.ESP	2018	ESPERANCE	107
MP1781	Z49.2018.ESP	2018	ESPERANCE	102
MP1784	Z49.2018.ESP	2018	ESPERANCE	105
MP1798	Z49.2018.ESP	2018	ESPERANCE	106
MP1815	Z49.2018.ESP	2018	ESPERANCE	93
MP1857	Z49.2018.ESP	2018	ESPERANCE	109
MP1866	Z49.2018.ESP	2018	ESPERANCE	97
Compass	Z49.2017.PER.MAY	2017	PERTH	101
Granger	Z49.2017.PER.MAY	2017	PERTH	105
LaTrobe	Z49.2017.PER.MAY	2017	PERTH	100
Lockyer	Z49.2017.PER.MAY	2017	PERTH	108
MP0011	Z49.2017.PER.MAY	2017	PERTH	100
MP0013	Z49.2017.PER.MAY	2017	PERTH	100
MP0028	Z49.2017.PER.MAY	2017	PERTH	106
MP0029	Z49.2017.PER.MAY	2017	PERTH	108
MP0038	Z49.2017.PER.MAY	2017	PERTH	108
MP0058	Z49.2017.PER.MAY	2017	PERTH	103
MP0061	Z49.2017.PER.MAY	2017	PERTH	100
MP0064	Z49.2017.PER.MAY	2017	PERTH	96
MP0068	Z49.2017.PER.MAY	2017	PERTH	98
MP0074	Z49.2017.PER.MAY	2017	PERTH	96
MP0082	Z49.2017.PER.MAY	2017	PERTH	96
MP0097	Z49.2017.PER.MAY	2017	PERTH	103
MP0116	Z49.2017.PER.MAY	2017	PERTH	103
MP0122	Z49.2017.PER.MAY	2017	PERTH	100
MP0141	Z49.2017.PER.MAY	2017	PERTH	91
MP0143	Z49.2017.PER.MAY	2017	PERTH	98
MP0153	Z49.2017.PER.MAY	2017	PERTH	103
MP0158	Z49.2017.PER.MAY	2017	PERTH	98
MP0172	Z49.2017.PER.MAY	2017	PERTH	98
MP0177	Z49.2017.PER.MAY	2017	PERTH	101
MP0178	Z49.2017.PER.MAY	2017	PERTH	94
MP0198	Z49.2017.PER.MAY	2017	PERTH	96
MP0204	Z49.2017.PER.MAY	2017	PERTH	94
MP0208	Z49.2017.PER.MAY	2017	PERTH	100
MP0209	Z49.2017.PER.MAY	2017	PERTH	105
MP0214	Z49.2017.PER.MAY	2017	PERTH	98
MP0216	Z49.2017.PER.MAY	2017	PERTH	96
MP0217	Z49.2017.PER.MAY	2017	PERTH	100
MP0221	Z49.2017.PER.MAY	2017	PERTH	100
MP0237	Z49.2017.PER.MAY	2017	PERTH	89
MP0243	Z49.2017.PER.MAY	2017	PERTH	94
MP0251	Z49.2017.PER.MAY	2017	PERTH	100
MP0255	Z49.2017.PER.MAY	2017	PERTH	105
MP0260	Z49.2017.PER.MAY	2017	PERTH	98
MP0264	Z49.2017.PER.MAY	2017	PERTH	96
MP0266	Z49.2017.PER.MAY	2017	PERTH	100
MP0277	Z49.2017.PER.MAY	2017	PERTH	87
MP0286	Z49.2017.PER.MAY	2017	PERTH	98
MP0309	Z49.2017.PER.MAY	2017	PERTH	98
MP0313	Z49.2017.PER.MAY	2017	PERTH	94
MP0319	Z49.2017.PER.MAY	2017	PERTH	94
MP0338	Z49.2017.PER.MAY	2017	PERTH	100
MP0358	Z49.2017.PER.MAY	2017	PERTH	100
MP0359	Z49.2017.PER.MAY	2017	PERTH	100
MP0372	Z49.2017.PER.MAY	2017	PERTH	101
MP0376	Z49.2017.PER.MAY	2017	PERTH	94
MP0377	Z49.2017.PER.MAY	2017	PERTH	94
MP0378	Z49.2017.PER.MAY	2017	PERTH	94
MP0379	Z49.2017.PER.MAY	2017	PERTH	96
MP0396	Z49.2017.PER.MAY	2017	PERTH	96
MP0399	Z49.2017.PER.MAY	2017	PERTH	96
MP0405	Z49.2017.PER.MAY	2017	PERTH	91
MP0406	Z49.2017.PER.MAY	2017	PERTH	103
MP0413	Z49.2017.PER.MAY	2017	PERTH	98
MP0424	Z49.2017.PER.MAY	2017	PERTH	98
MP0428	Z49.2017.PER.MAY	2017	PERTH	98
MP0429	Z49.2017.PER.MAY	2017	PERTH	96
MP0473	Z49.2017.PER.MAY	2017	PERTH	100
MP0483	Z49.2017.PER.MAY	2017	PERTH	91
MP0484	Z49.2017.PER.MAY	2017	PERTH	91
MP0487	Z49.2017.PER.MAY	2017	PERTH	100
MP0518	Z49.2017.PER.MAY	2017	PERTH	96
MP0520	Z49.2017.PER.MAY	2017	PERTH	98
MP0533	Z49.2017.PER.MAY	2017	PERTH	96
MP0540	Z49.2017.PER.MAY	2017	PERTH	94
MP0551	Z49.2017.PER.MAY	2017	PERTH	98
MP0567	Z49.2017.PER.MAY	2017	PERTH	106
MP0568	Z49.2017.PER.MAY	2017	PERTH	96
MP0569	Z49.2017.PER.MAY	2017	PERTH	104
MP0571	Z49.2017.PER.MAY	2017	PERTH	106
MP0573	Z49.2017.PER.MAY	2017	PERTH	99
MP0576	Z49.2017.PER.MAY	2017	PERTH	106
MP0588	Z49.2017.PER.MAY	2017	PERTH	97
MP0598	Z49.2017.PER.MAY	2017	PERTH	99
MP0607	Z49.2017.PER.MAY	2017	PERTH	101
MP0619	Z49.2017.PER.MAY	2017	PERTH	96
MP0620	Z49.2017.PER.MAY	2017	PERTH	101
MP0626	Z49.2017.PER.MAY	2017	PERTH	100
MP0636	Z49.2017.PER.MAY	2017	PERTH	91
MP0637	Z49.2017.PER.MAY	2017	PERTH	87
MP0639	Z49.2017.PER.MAY	2017	PERTH	89
MP0646	Z49.2017.PER.MAY	2017	PERTH	104
MP0653	Z49.2017.PER.MAY	2017	PERTH	101
MP0662	Z49.2017.PER.MAY	2017	PERTH	106
MP0664	Z49.2017.PER.MAY	2017	PERTH	99
MP0670	Z49.2017.PER.MAY	2017	PERTH	104
MP0692	Z49.2017.PER.MAY	2017	PERTH	106
MP0714	Z49.2017.PER.MAY	2017	PERTH	106
MP0739	Z49.2017.PER.MAY	2017	PERTH	104
MP0772	Z49.2017.PER.MAY	2017	PERTH	106
MP0773	Z49.2017.PER.MAY	2017	PERTH	101
MP0774	Z49.2017.PER.MAY	2017	PERTH	106
MP0834	Z49.2017.PER.MAY	2017	PERTH	109
MP0858	Z49.2017.PER.MAY	2017	PERTH	94
MP0879	Z49.2017.PER.MAY	2017	PERTH	102
MP0884	Z49.2017.PER.MAY	2017	PERTH	102
MP0885	Z49.2017.PER.MAY	2017	PERTH	106
MP0888	Z49.2017.PER.MAY	2017	PERTH	102
MP0973	Z49.2017.PER.MAY	2017	PERTH	113
MP0984	Z49.2017.PER.MAY	2017	PERTH	106
MP0992	Z49.2017.PER.MAY	2017	PERTH	97
MP0997	Z49.2017.PER.MAY	2017	PERTH	101
MP0998	Z49.2017.PER.MAY	2017	PERTH	106
MP1004	Z49.2017.PER.MAY	2017	PERTH	97
MP1031	Z49.2017.PER.MAY	2017	PERTH	106
MP1043	Z49.2017.PER.MAY	2017	PERTH	104
MP1070	Z49.2017.PER.MAY	2017	PERTH	102
MP1077	Z49.2017.PER.MAY	2017	PERTH	101
MP1091	Z49.2017.PER.MAY	2017	PERTH	94
MP1093	Z49.2017.PER.MAY	2017	PERTH	97
MP1100	Z49.2017.PER.MAY	2017	PERTH	104
MP1101	Z49.2017.PER.MAY	2017	PERTH	106
MP1103	Z49.2017.PER.MAY	2017	PERTH	101
MP1146	Z49.2017.PER.MAY	2017	PERTH	97
MP1160	Z49.2017.PER.MAY	2017	PERTH	109
MP1162	Z49.2017.PER.MAY	2017	PERTH	106
MP1175	Z49.2017.PER.MAY	2017	PERTH	106
MP1187	Z49.2017.PER.MAY	2017	PERTH	106
MP1201	Z49.2017.PER.MAY	2017	PERTH	97
MP1247	Z49.2017.PER.MAY	2017	PERTH	104
MP1278	Z49.2017.PER.MAY	2017	PERTH	99
MP1281	Z49.2017.PER.MAY	2017	PERTH	97
MP1303	Z49.2017.PER.MAY	2017	PERTH	109
MP1305	Z49.2017.PER.MAY	2017	PERTH	109
MP1307	Z49.2017.PER.MAY	2017	PERTH	106
MP1361	Z49.2017.PER.MAY	2017	PERTH	106
MP1386	Z49.2017.PER.MAY	2017	PERTH	96
MP1387	Z49.2017.PER.MAY	2017	PERTH	96
MP1404	Z49.2017.PER.MAY	2017	PERTH	91
MP1410	Z49.2017.PER.MAY	2017	PERTH	96
MP1416	Z49.2017.PER.MAY	2017	PERTH	89
MP1424	Z49.2017.PER.MAY	2017	PERTH	96
MP1434	Z49.2017.PER.MAY	2017	PERTH	94
MP1437	Z49.2017.PER.MAY	2017	PERTH	99
MP1442	Z49.2017.PER.MAY	2017	PERTH	96
MP1448	Z49.2017.PER.MAY	2017	PERTH	96
MP1458	Z49.2017.PER.MAY	2017	PERTH	94
MP1462	Z49.2017.PER.MAY	2017	PERTH	96
MP1467	Z49.2017.PER.MAY	2017	PERTH	94
MP1474	Z49.2017.PER.MAY	2017	PERTH	94
MP1486	Z49.2017.PER.MAY	2017	PERTH	91
MP1495	Z49.2017.PER.MAY	2017	PERTH	96
MP1503	Z49.2017.PER.MAY	2017	PERTH	89
MP1511	Z49.2017.PER.MAY	2017	PERTH	99
MP1515	Z49.2017.PER.MAY	2017	PERTH	99
MP1540	Z49.2017.PER.MAY	2017	PERTH	89
MP1547	Z49.2017.PER.MAY	2017	PERTH	106
MP1567	Z49.2017.PER.MAY	2017	PERTH	104
MP1572	Z49.2017.PER.MAY	2017	PERTH	106
MP1591	Z49.2017.PER.MAY	2017	PERTH	96
MP1607	Z49.2017.PER.MAY	2017	PERTH	104
MP1609	Z49.2017.PER.MAY	2017	PERTH	109
MP1613	Z49.2017.PER.MAY	2017	PERTH	99
MP1614	Z49.2017.PER.MAY	2017	PERTH	106
MP1643	Z49.2017.PER.MAY	2017	PERTH	96
MP1655	Z49.2017.PER.MAY	2017	PERTH	106
MP1658	Z49.2017.PER.MAY	2017	PERTH	104
MP1662	Z49.2017.PER.MAY	2017	PERTH	91
MP1675	Z49.2017.PER.MAY	2017	PERTH	96
MP1676	Z49.2017.PER.MAY	2017	PERTH	94
MP1678	Z49.2017.PER.MAY	2017	PERTH	91
MP1682	Z49.2017.PER.MAY	2017	PERTH	96
MP1690	Z49.2017.PER.MAY	2017	PERTH	106
MP1695	Z49.2017.PER.MAY	2017	PERTH	106
MP1701	Z49.2017.PER.MAY	2017	PERTH	111
MP1705	Z49.2017.PER.MAY	2017	PERTH	109
MP1706	Z49.2017.PER.MAY	2017	PERTH	106
MP1758	Z49.2017.PER.MAY	2017	PERTH	94
MP1774	Z49.2017.PER.MAY	2017	PERTH	104
MP1781	Z49.2017.PER.MAY	2017	PERTH	107
MP1784	Z49.2017.PER.MAY	2017	PERTH	109
MP1798	Z49.2017.PER.MAY	2017	PERTH	109
MP1801	Z49.2017.PER.MAY	2017	PERTH	109
MP1815	Z49.2017.PER.MAY	2017	PERTH	91
MP1857	Z49.2017.PER.MAY	2017	PERTH	99
MP1863	Z49.2017.PER.MAY	2017	PERTH	96
MP1866	Z49.2017.PER.MAY	2017	PERTH	106
Compass	Z49.2018.PER.MAY	2018	PERTH	95
Granger	Z49.2018.PER.MAY	2018	PERTH	105
LaTrobe	Z49.2018.PER.MAY	2018	PERTH	95
Lockyer	Z49.2018.PER.MAY	2018	PERTH	109
MP0011	Z49.2018.PER.MAY	2018	PERTH	92
MP0013	Z49.2018.PER.MAY	2018	PERTH	94
MP0028	Z49.2018.PER.MAY	2018	PERTH	105
MP0029	Z49.2018.PER.MAY	2018	PERTH	109
MP0038	Z49.2018.PER.MAY	2018	PERTH	111
MP0058	Z49.2018.PER.MAY	2018	PERTH	96
MP0061	Z49.2018.PER.MAY	2018	PERTH	100
MP0064	Z49.2018.PER.MAY	2018	PERTH	91
MP0068	Z49.2018.PER.MAY	2018	PERTH	94
MP0074	Z49.2018.PER.MAY	2018	PERTH	93
MP0082	Z49.2018.PER.MAY	2018	PERTH	89
MP0097	Z49.2018.PER.MAY	2018	PERTH	97
MP0116	Z49.2018.PER.MAY	2018	PERTH	100
MP0122	Z49.2018.PER.MAY	2018	PERTH	104
MP0141	Z49.2018.PER.MAY	2018	PERTH	86
MP0143	Z49.2018.PER.MAY	2018	PERTH	92
MP0153	Z49.2018.PER.MAY	2018	PERTH	99
MP0158	Z49.2018.PER.MAY	2018	PERTH	96
MP0172	Z49.2018.PER.MAY	2018	PERTH	98
MP0177	Z49.2018.PER.MAY	2018	PERTH	91
MP0178	Z49.2018.PER.MAY	2018	PERTH	92
MP0198	Z49.2018.PER.MAY	2018	PERTH	97
MP0204	Z49.2018.PER.MAY	2018	PERTH	95
MP0208	Z49.2018.PER.MAY	2018	PERTH	99
MP0209	Z49.2018.PER.MAY	2018	PERTH	105
MP0214	Z49.2018.PER.MAY	2018	PERTH	97
MP0216	Z49.2018.PER.MAY	2018	PERTH	95
MP0217	Z49.2018.PER.MAY	2018	PERTH	100
MP0221	Z49.2018.PER.MAY	2018	PERTH	92
MP0237	Z49.2018.PER.MAY	2018	PERTH	86
MP0243	Z49.2018.PER.MAY	2018	PERTH	93
MP0251	Z49.2018.PER.MAY	2018	PERTH	102
MP0255	Z49.2018.PER.MAY	2018	PERTH	99
MP0260	Z49.2018.PER.MAY	2018	PERTH	103
MP0264	Z49.2018.PER.MAY	2018	PERTH	93
MP0266	Z49.2018.PER.MAY	2018	PERTH	91
MP0277	Z49.2018.PER.MAY	2018	PERTH	85
MP0286	Z49.2018.PER.MAY	2018	PERTH	94
MP0309	Z49.2018.PER.MAY	2018	PERTH	94
MP0313	Z49.2018.PER.MAY	2018	PERTH	87
MP0319	Z49.2018.PER.MAY	2018	PERTH	92
MP0338	Z49.2018.PER.MAY	2018	PERTH	103
MP0358	Z49.2018.PER.MAY	2018	PERTH	100
MP0359	Z49.2018.PER.MAY	2018	PERTH	95
MP0372	Z49.2018.PER.MAY	2018	PERTH	95
MP0376	Z49.2018.PER.MAY	2018	PERTH	92
MP0377	Z49.2018.PER.MAY	2018	PERTH	90
MP0378	Z49.2018.PER.MAY	2018	PERTH	92
MP0379	Z49.2018.PER.MAY	2018	PERTH	89
MP0396	Z49.2018.PER.MAY	2018	PERTH	98
MP0399	Z49.2018.PER.MAY	2018	PERTH	93
MP0405	Z49.2018.PER.MAY	2018	PERTH	86
MP0406	Z49.2018.PER.MAY	2018	PERTH	105
MP0413	Z49.2018.PER.MAY	2018	PERTH	94
MP0424	Z49.2018.PER.MAY	2018	PERTH	98
MP0428	Z49.2018.PER.MAY	2018	PERTH	96
MP0429	Z49.2018.PER.MAY	2018	PERTH	94
MP0473	Z49.2018.PER.MAY	2018	PERTH	104
MP0483	Z49.2018.PER.MAY	2018	PERTH	84
MP0484	Z49.2018.PER.MAY	2018	PERTH	85
MP0487	Z49.2018.PER.MAY	2018	PERTH	104
MP0518	Z49.2018.PER.MAY	2018	PERTH	94
MP0520	Z49.2018.PER.MAY	2018	PERTH	97
MP0533	Z49.2018.PER.MAY	2018	PERTH	95
MP0540	Z49.2018.PER.MAY	2018	PERTH	86
MP0551	Z49.2018.PER.MAY	2018	PERTH	98
MP0567	Z49.2018.PER.MAY	2018	PERTH	102
MP0568	Z49.2018.PER.MAY	2018	PERTH	104
MP0569	Z49.2018.PER.MAY	2018	PERTH	102
MP0571	Z49.2018.PER.MAY	2018	PERTH	102
MP0573	Z49.2018.PER.MAY	2018	PERTH	99
MP0576	Z49.2018.PER.MAY	2018	PERTH	102
MP0588	Z49.2018.PER.MAY	2018	PERTH	98
MP0598	Z49.2018.PER.MAY	2018	PERTH	97
MP0607	Z49.2018.PER.MAY	2018	PERTH	96
MP0619	Z49.2018.PER.MAY	2018	PERTH	93
MP0620	Z49.2018.PER.MAY	2018	PERTH	101
MP0626	Z49.2018.PER.MAY	2018	PERTH	103
MP0636	Z49.2018.PER.MAY	2018	PERTH	89
MP0637	Z49.2018.PER.MAY	2018	PERTH	88
MP0639	Z49.2018.PER.MAY	2018	PERTH	88
MP0646	Z49.2018.PER.MAY	2018	PERTH	104
MP0653	Z49.2018.PER.MAY	2018	PERTH	94
MP0662	Z49.2018.PER.MAY	2018	PERTH	99
MP0664	Z49.2018.PER.MAY	2018	PERTH	96
MP0670	Z49.2018.PER.MAY	2018	PERTH	95
MP0692	Z49.2018.PER.MAY	2018	PERTH	110
MP0714	Z49.2018.PER.MAY	2018	PERTH	91
MP0739	Z49.2018.PER.MAY	2018	PERTH	97
MP0772	Z49.2018.PER.MAY	2018	PERTH	98
MP0773	Z49.2018.PER.MAY	2018	PERTH	96
MP0774	Z49.2018.PER.MAY	2018	PERTH	105
MP0834	Z49.2018.PER.MAY	2018	PERTH	113
MP0858	Z49.2018.PER.MAY	2018	PERTH	87
MP0879	Z49.2018.PER.MAY	2018	PERTH	96
MP0884	Z49.2018.PER.MAY	2018	PERTH	100
MP0885	Z49.2018.PER.MAY	2018	PERTH	110
MP0888	Z49.2018.PER.MAY	2018	PERTH	100
MP0973	Z49.2018.PER.MAY	2018	PERTH	110
MP0984	Z49.2018.PER.MAY	2018	PERTH	102
MP0992	Z49.2018.PER.MAY	2018	PERTH	105
MP0997	Z49.2018.PER.MAY	2018	PERTH	98
MP0998	Z49.2018.PER.MAY	2018	PERTH	107
MP1004	Z49.2018.PER.MAY	2018	PERTH	93
MP1031	Z49.2018.PER.MAY	2018	PERTH	104
MP1043	Z49.2018.PER.MAY	2018	PERTH	94
MP1070	Z49.2018.PER.MAY	2018	PERTH	101
MP1077	Z49.2018.PER.MAY	2018	PERTH	96
MP1091	Z49.2018.PER.MAY	2018	PERTH	86
MP1093	Z49.2018.PER.MAY	2018	PERTH	92
MP1100	Z49.2018.PER.MAY	2018	PERTH	99
MP1101	Z49.2018.PER.MAY	2018	PERTH	97
MP1103	Z49.2018.PER.MAY	2018	PERTH	101
MP1146	Z49.2018.PER.MAY	2018	PERTH	93
MP1160	Z49.2018.PER.MAY	2018	PERTH	105
MP1162	Z49.2018.PER.MAY	2018	PERTH	104
MP1175	Z49.2018.PER.MAY	2018	PERTH	103
MP1187	Z49.2018.PER.MAY	2018	PERTH	107
MP1201	Z49.2018.PER.MAY	2018	PERTH	96
MP1247	Z49.2018.PER.MAY	2018	PERTH	98
MP1278	Z49.2018.PER.MAY	2018	PERTH	90
MP1281	Z49.2018.PER.MAY	2018	PERTH	91
MP1303	Z49.2018.PER.MAY	2018	PERTH	111
MP1305	Z49.2018.PER.MAY	2018	PERTH	109
MP1307	Z49.2018.PER.MAY	2018	PERTH	97
MP1361	Z49.2018.PER.MAY	2018	PERTH	109
MP1386	Z49.2018.PER.MAY	2018	PERTH	107
MP1387	Z49.2018.PER.MAY	2018	PERTH	107
MP1404	Z49.2018.PER.MAY	2018	PERTH	105
MP1410	Z49.2018.PER.MAY	2018	PERTH	97
MP1416	Z49.2018.PER.MAY	2018	PERTH	90
MP1424	Z49.2018.PER.MAY	2018	PERTH	95
MP1434	Z49.2018.PER.MAY	2018	PERTH	91
MP1437	Z49.2018.PER.MAY	2018	PERTH	90
MP1442	Z49.2018.PER.MAY	2018	PERTH	92
MP1448	Z49.2018.PER.MAY	2018	PERTH	97
MP1458	Z49.2018.PER.MAY	2018	PERTH	100
MP1462	Z49.2018.PER.MAY	2018	PERTH	98
MP1467	Z49.2018.PER.MAY	2018	PERTH	96
MP1474	Z49.2018.PER.MAY	2018	PERTH	97
MP1486	Z49.2018.PER.MAY	2018	PERTH	94
MP1495	Z49.2018.PER.MAY	2018	PERTH	94
MP1503	Z49.2018.PER.MAY	2018	PERTH	101
MP1511	Z49.2018.PER.MAY	2018	PERTH	93
MP1515	Z49.2018.PER.MAY	2018	PERTH	104
MP1540	Z49.2018.PER.MAY	2018	PERTH	92
MP1547	Z49.2018.PER.MAY	2018	PERTH	108
MP1567	Z49.2018.PER.MAY	2018	PERTH	106
MP1572	Z49.2018.PER.MAY	2018	PERTH	108
MP1591	Z49.2018.PER.MAY	2018	PERTH	102
MP1607	Z49.2018.PER.MAY	2018	PERTH	102
MP1609	Z49.2018.PER.MAY	2018	PERTH	103
MP1613	Z49.2018.PER.MAY	2018	PERTH	102
MP1614	Z49.2018.PER.MAY	2018	PERTH	107
MP1643	Z49.2018.PER.MAY	2018	PERTH	92
MP1655	Z49.2018.PER.MAY	2018	PERTH	102
MP1658	Z49.2018.PER.MAY	2018	PERTH	98
MP1662	Z49.2018.PER.MAY	2018	PERTH	99
MP1675	Z49.2018.PER.MAY	2018	PERTH	105
MP1676	Z49.2018.PER.MAY	2018	PERTH	90
MP1678	Z49.2018.PER.MAY	2018	PERTH	90
MP1682	Z49.2018.PER.MAY	2018	PERTH	106
MP1690	Z49.2018.PER.MAY	2018	PERTH	98
MP1695	Z49.2018.PER.MAY	2018	PERTH	99
MP1701	Z49.2018.PER.MAY	2018	PERTH	108
MP1705	Z49.2018.PER.MAY	2018	PERTH	108
MP1706	Z49.2018.PER.MAY	2018	PERTH	108
MP1758	Z49.2018.PER.MAY	2018	PERTH	82
MP1774	Z49.2018.PER.MAY	2018	PERTH	91
MP1781	Z49.2018.PER.MAY	2018	PERTH	88
MP1784	Z49.2018.PER.MAY	2018	PERTH	104
MP1798	Z49.2018.PER.MAY	2018	PERTH	103
MP1801	Z49.2018.PER.MAY	2018	PERTH	109
MP1815	Z49.2018.PER.MAY	2018	PERTH	90
MP1857	Z49.2018.PER.MAY	2018	PERTH	101
MP1863	Z49.2018.PER.MAY	2018	PERTH	91
MP1866	Z49.2018.PER.MAY	2018	PERTH	100
Compass	Z49.2019.PER.APR	2019	PERTH	83
Granger	Z49.2019.PER.APR	2019	PERTH	92
LaTrobe	Z49.2019.PER.APR	2019	PERTH	87
Lockyer	Z49.2019.PER.APR	2019	PERTH	97
MP0011	Z49.2019.PER.APR	2019	PERTH	89
MP0013	Z49.2019.PER.APR	2019	PERTH	90
MP0028	Z49.2019.PER.APR	2019	PERTH	116
MP0029	Z49.2019.PER.APR	2019	PERTH	102
MP0038	Z49.2019.PER.APR	2019	PERTH	109
MP0058	Z49.2019.PER.APR	2019	PERTH	88
MP0061	Z49.2019.PER.APR	2019	PERTH	90
MP0064	Z49.2019.PER.APR	2019	PERTH	88
MP0068	Z49.2019.PER.APR	2019	PERTH	99
MP0074	Z49.2019.PER.APR	2019	PERTH	88
MP0082	Z49.2019.PER.APR	2019	PERTH	83
MP0097	Z49.2019.PER.APR	2019	PERTH	99
MP0116	Z49.2019.PER.APR	2019	PERTH	105
MP0122	Z49.2019.PER.APR	2019	PERTH	97
MP0141	Z49.2019.PER.APR	2019	PERTH	83
MP0143	Z49.2019.PER.APR	2019	PERTH	90
MP0153	Z49.2019.PER.APR	2019	PERTH	98
MP0158	Z49.2019.PER.APR	2019	PERTH	95
MP0172	Z49.2019.PER.APR	2019	PERTH	97
MP0177	Z49.2019.PER.APR	2019	PERTH	113
MP0178	Z49.2019.PER.APR	2019	PERTH	78
MP0198	Z49.2019.PER.APR	2019	PERTH	88
MP0204	Z49.2019.PER.APR	2019	PERTH	78
MP0208	Z49.2019.PER.APR	2019	PERTH	81
MP0209	Z49.2019.PER.APR	2019	PERTH	94
MP0214	Z49.2019.PER.APR	2019	PERTH	85
MP0216	Z49.2019.PER.APR	2019	PERTH	74
MP0217	Z49.2019.PER.APR	2019	PERTH	95
MP0221	Z49.2019.PER.APR	2019	PERTH	83
MP0237	Z49.2019.PER.APR	2019	PERTH	76
MP0243	Z49.2019.PER.APR	2019	PERTH	83
MP0251	Z49.2019.PER.APR	2019	PERTH	107
MP0255	Z49.2019.PER.APR	2019	PERTH	88
MP0260	Z49.2019.PER.APR	2019	PERTH	100
MP0264	Z49.2019.PER.APR	2019	PERTH	90
MP0266	Z49.2019.PER.APR	2019	PERTH	99
MP0277	Z49.2019.PER.APR	2019	PERTH	83
MP0286	Z49.2019.PER.APR	2019	PERTH	97
MP0309	Z49.2019.PER.APR	2019	PERTH	99
MP0313	Z49.2019.PER.APR	2019	PERTH	88
MP0319	Z49.2019.PER.APR	2019	PERTH	83
MP0338	Z49.2019.PER.APR	2019	PERTH	112
MP0358	Z49.2019.PER.APR	2019	PERTH	112
MP0372	Z49.2019.PER.APR	2019	PERTH	105
MP0376	Z49.2019.PER.APR	2019	PERTH	74
MP0377	Z49.2019.PER.APR	2019	PERTH	83
MP0378	Z49.2019.PER.APR	2019	PERTH	76
MP0379	Z49.2019.PER.APR	2019	PERTH	78
MP0396	Z49.2019.PER.APR	2019	PERTH	85
MP0399	Z49.2019.PER.APR	2019	PERTH	83
MP0405	Z49.2019.PER.APR	2019	PERTH	83
MP0406	Z49.2019.PER.APR	2019	PERTH	99
MP0413	Z49.2019.PER.APR	2019	PERTH	83
MP0424	Z49.2019.PER.APR	2019	PERTH	86
MP0428	Z49.2019.PER.APR	2019	PERTH	74
MP0429	Z49.2019.PER.APR	2019	PERTH	78
MP0473	Z49.2019.PER.APR	2019	PERTH	97
MP0483	Z49.2019.PER.APR	2019	PERTH	74
MP0484	Z49.2019.PER.APR	2019	PERTH	73
MP0487	Z49.2019.PER.APR	2019	PERTH	113
MP0518	Z49.2019.PER.APR	2019	PERTH	95
MP0520	Z49.2019.PER.APR	2019	PERTH	98
MP0533	Z49.2019.PER.APR	2019	PERTH	88
MP0540	Z49.2019.PER.APR	2019	PERTH	80
MP0551	Z49.2019.PER.APR	2019	PERTH	99
MP0567	Z49.2019.PER.APR	2019	PERTH	95
MP0568	Z49.2019.PER.APR	2019	PERTH	100
MP0569	Z49.2019.PER.APR	2019	PERTH	85
MP0571	Z49.2019.PER.APR	2019	PERTH	88
MP0573	Z49.2019.PER.APR	2019	PERTH	88
MP0576	Z49.2019.PER.APR	2019	PERTH	95
MP0588	Z49.2019.PER.APR	2019	PERTH	86
MP0598	Z49.2019.PER.APR	2019	PERTH	99
MP0607	Z49.2019.PER.APR	2019	PERTH	76
MP0619	Z49.2019.PER.APR	2019	PERTH	88
MP0620	Z49.2019.PER.APR	2019	PERTH	88
MP0626	Z49.2019.PER.APR	2019	PERTH	97
MP0636	Z49.2019.PER.APR	2019	PERTH	78
MP0637	Z49.2019.PER.APR	2019	PERTH	83
MP0639	Z49.2019.PER.APR	2019	PERTH	83
MP0646	Z49.2019.PER.APR	2019	PERTH	95
MP0653	Z49.2019.PER.APR	2019	PERTH	83
MP0662	Z49.2019.PER.APR	2019	PERTH	95
MP0664	Z49.2019.PER.APR	2019	PERTH	95
MP0670	Z49.2019.PER.APR	2019	PERTH	92
MP0692	Z49.2019.PER.APR	2019	PERTH	112
MP0714	Z49.2019.PER.APR	2019	PERTH	83
MP0739	Z49.2019.PER.APR	2019	PERTH	90
MP0772	Z49.2019.PER.APR	2019	PERTH	88
MP0773	Z49.2019.PER.APR	2019	PERTH	95
MP0774	Z49.2019.PER.APR	2019	PERTH	95
MP0858	Z49.2019.PER.APR	2019	PERTH	68
MP0879	Z49.2019.PER.APR	2019	PERTH	88
MP0884	Z49.2019.PER.APR	2019	PERTH	92
MP0885	Z49.2019.PER.APR	2019	PERTH	95
MP0888	Z49.2019.PER.APR	2019	PERTH	105
MP0973	Z49.2019.PER.APR	2019	PERTH	102
MP0984	Z49.2019.PER.APR	2019	PERTH	112
MP0992	Z49.2019.PER.APR	2019	PERTH	85
MP0997	Z49.2019.PER.APR	2019	PERTH	83
MP0998	Z49.2019.PER.APR	2019	PERTH	98
MP1004	Z49.2019.PER.APR	2019	PERTH	85
MP1031	Z49.2019.PER.APR	2019	PERTH	99
MP1043	Z49.2019.PER.APR	2019	PERTH	93
MP1070	Z49.2019.PER.APR	2019	PERTH	93
MP1077	Z49.2019.PER.APR	2019	PERTH	95
MP1091	Z49.2019.PER.APR	2019	PERTH	74
MP1093	Z49.2019.PER.APR	2019	PERTH	81
MP1100	Z49.2019.PER.APR	2019	PERTH	72
MP1101	Z49.2019.PER.APR	2019	PERTH	95
MP1103	Z49.2019.PER.APR	2019	PERTH	92
MP1146	Z49.2019.PER.APR	2019	PERTH	81
MP1160	Z49.2019.PER.APR	2019	PERTH	96
MP1162	Z49.2019.PER.APR	2019	PERTH	99
MP1175	Z49.2019.PER.APR	2019	PERTH	76
MP1187	Z49.2019.PER.APR	2019	PERTH	99
MP1201	Z49.2019.PER.APR	2019	PERTH	83
MP1247	Z49.2019.PER.APR	2019	PERTH	81
MP1278	Z49.2019.PER.APR	2019	PERTH	84
MP1281	Z49.2019.PER.APR	2019	PERTH	74
MP1303	Z49.2019.PER.APR	2019	PERTH	106
MP1305	Z49.2019.PER.APR	2019	PERTH	109
MP1307	Z49.2019.PER.APR	2019	PERTH	88
MP1361	Z49.2019.PER.APR	2019	PERTH	106
MP1386	Z49.2019.PER.APR	2019	PERTH	99
MP1387	Z49.2019.PER.APR	2019	PERTH	92
MP1404	Z49.2019.PER.APR	2019	PERTH	92
MP1410	Z49.2019.PER.APR	2019	PERTH	83
MP1416	Z49.2019.PER.APR	2019	PERTH	72
MP1424	Z49.2019.PER.APR	2019	PERTH	92
MP1434	Z49.2019.PER.APR	2019	PERTH	83
MP1437	Z49.2019.PER.APR	2019	PERTH	81
MP1442	Z49.2019.PER.APR	2019	PERTH	78
MP1448	Z49.2019.PER.APR	2019	PERTH	95
MP1458	Z49.2019.PER.APR	2019	PERTH	90
MP1462	Z49.2019.PER.APR	2019	PERTH	81
MP1467	Z49.2019.PER.APR	2019	PERTH	83
MP1474	Z49.2019.PER.APR	2019	PERTH	76
MP1486	Z49.2019.PER.APR	2019	PERTH	76
MP1495	Z49.2019.PER.APR	2019	PERTH	88
MP1503	Z49.2019.PER.APR	2019	PERTH	85
MP1511	Z49.2019.PER.APR	2019	PERTH	108
MP1515	Z49.2019.PER.APR	2019	PERTH	98
MP1547	Z49.2019.PER.APR	2019	PERTH	102
MP1567	Z49.2019.PER.APR	2019	PERTH	83
MP1572	Z49.2019.PER.APR	2019	PERTH	97
MP1591	Z49.2019.PER.APR	2019	PERTH	83
MP1607	Z49.2019.PER.APR	2019	PERTH	88
MP1609	Z49.2019.PER.APR	2019	PERTH	90
MP1613	Z49.2019.PER.APR	2019	PERTH	84
MP1614	Z49.2019.PER.APR	2019	PERTH	102
MP1643	Z49.2019.PER.APR	2019	PERTH	82
MP1655	Z49.2019.PER.APR	2019	PERTH	97
MP1658	Z49.2019.PER.APR	2019	PERTH	83
MP1662	Z49.2019.PER.APR	2019	PERTH	93
MP1675	Z49.2019.PER.APR	2019	PERTH	81
MP1676	Z49.2019.PER.APR	2019	PERTH	85
MP1678	Z49.2019.PER.APR	2019	PERTH	72
MP1682	Z49.2019.PER.APR	2019	PERTH	101
MP1690	Z49.2019.PER.APR	2019	PERTH	91
MP1695	Z49.2019.PER.APR	2019	PERTH	90
MP1701	Z49.2019.PER.APR	2019	PERTH	101
MP1705	Z49.2019.PER.APR	2019	PERTH	105
MP1706	Z49.2019.PER.APR	2019	PERTH	97
MP1758	Z49.2019.PER.APR	2019	PERTH	65
MP1774	Z49.2019.PER.APR	2019	PERTH	85
MP1781	Z49.2019.PER.APR	2019	PERTH	92
MP1784	Z49.2019.PER.APR	2019	PERTH	96
MP1798	Z49.2019.PER.APR	2019	PERTH	94
MP1801	Z49.2019.PER.APR	2019	PERTH	101
MP1815	Z49.2019.PER.APR	2019	PERTH	72
MP1857	Z49.2019.PER.APR	2019	PERTH	90
MP1863	Z49.2019.PER.APR	2019	PERTH	102
MP1866	Z49.2019.PER.APR	2019	PERTH	83
Compass	Z49.2019.PER.MAY	2019	PERTH	94
Granger	Z49.2019.PER.MAY	2019	PERTH	99
LaTrobe	Z49.2019.PER.MAY	2019	PERTH	92
Lockyer	Z49.2019.PER.MAY	2019	PERTH	104
MP0011	Z49.2019.PER.MAY	2019	PERTH	96
MP0013	Z49.2019.PER.MAY	2019	PERTH	93
MP0028	Z49.2019.PER.MAY	2019	PERTH	103
MP0029	Z49.2019.PER.MAY	2019	PERTH	100
MP0038	Z49.2019.PER.MAY	2019	PERTH	100
MP0058	Z49.2019.PER.MAY	2019	PERTH	93
MP0061	Z49.2019.PER.MAY	2019	PERTH	99
MP0064	Z49.2019.PER.MAY	2019	PERTH	89
MP0074	Z49.2019.PER.MAY	2019	PERTH	89
MP0082	Z49.2019.PER.MAY	2019	PERTH	86
MP0097	Z49.2019.PER.MAY	2019	PERTH	102
MP0116	Z49.2019.PER.MAY	2019	PERTH	102
MP0122	Z49.2019.PER.MAY	2019	PERTH	100
MP0141	Z49.2019.PER.MAY	2019	PERTH	86
MP0143	Z49.2019.PER.MAY	2019	PERTH	97
MP0153	Z49.2019.PER.MAY	2019	PERTH	101
MP0158	Z49.2019.PER.MAY	2019	PERTH	100
MP0172	Z49.2019.PER.MAY	2019	PERTH	99
MP0177	Z49.2019.PER.MAY	2019	PERTH	109
MP0178	Z49.2019.PER.MAY	2019	PERTH	95
MP0198	Z49.2019.PER.MAY	2019	PERTH	98
MP0204	Z49.2019.PER.MAY	2019	PERTH	93
MP0208	Z49.2019.PER.MAY	2019	PERTH	94
MP0209	Z49.2019.PER.MAY	2019	PERTH	104
MP0214	Z49.2019.PER.MAY	2019	PERTH	98
MP0216	Z49.2019.PER.MAY	2019	PERTH	78
MP0217	Z49.2019.PER.MAY	2019	PERTH	104
MP0221	Z49.2019.PER.MAY	2019	PERTH	96
MP0237	Z49.2019.PER.MAY	2019	PERTH	89
MP0243	Z49.2019.PER.MAY	2019	PERTH	93
MP0251	Z49.2019.PER.MAY	2019	PERTH	105
MP0255	Z49.2019.PER.MAY	2019	PERTH	97
MP0260	Z49.2019.PER.MAY	2019	PERTH	104
MP0264	Z49.2019.PER.MAY	2019	PERTH	93
MP0266	Z49.2019.PER.MAY	2019	PERTH	96
MP0277	Z49.2019.PER.MAY	2019	PERTH	85
MP0286	Z49.2019.PER.MAY	2019	PERTH	93
MP0309	Z49.2019.PER.MAY	2019	PERTH	97
MP0313	Z49.2019.PER.MAY	2019	PERTH	92
MP0319	Z49.2019.PER.MAY	2019	PERTH	95
MP0338	Z49.2019.PER.MAY	2019	PERTH	103
MP0358	Z49.2019.PER.MAY	2019	PERTH	104
MP0359	Z49.2019.PER.MAY	2019	PERTH	102
MP0372	Z49.2019.PER.MAY	2019	PERTH	110
MP0376	Z49.2019.PER.MAY	2019	PERTH	89
MP0377	Z49.2019.PER.MAY	2019	PERTH	92
MP0378	Z49.2019.PER.MAY	2019	PERTH	86
MP0379	Z49.2019.PER.MAY	2019	PERTH	89
MP0396	Z49.2019.PER.MAY	2019	PERTH	101
MP0399	Z49.2019.PER.MAY	2019	PERTH	90
MP0405	Z49.2019.PER.MAY	2019	PERTH	95
MP0406	Z49.2019.PER.MAY	2019	PERTH	105
MP0413	Z49.2019.PER.MAY	2019	PERTH	94
MP0424	Z49.2019.PER.MAY	2019	PERTH	95
MP0428	Z49.2019.PER.MAY	2019	PERTH	89
MP0429	Z49.2019.PER.MAY	2019	PERTH	93
MP0473	Z49.2019.PER.MAY	2019	PERTH	102
MP0483	Z49.2019.PER.MAY	2019	PERTH	85
MP0484	Z49.2019.PER.MAY	2019	PERTH	82
MP0487	Z49.2019.PER.MAY	2019	PERTH	107
MP0518	Z49.2019.PER.MAY	2019	PERTH	96
MP0520	Z49.2019.PER.MAY	2019	PERTH	102
MP0533	Z49.2019.PER.MAY	2019	PERTH	93
MP0540	Z49.2019.PER.MAY	2019	PERTH	99
MP0551	Z49.2019.PER.MAY	2019	PERTH	106
MP0567	Z49.2019.PER.MAY	2019	PERTH	102
MP0568	Z49.2019.PER.MAY	2019	PERTH	107
MP0569	Z49.2019.PER.MAY	2019	PERTH	103
MP0571	Z49.2019.PER.MAY	2019	PERTH	102
MP0573	Z49.2019.PER.MAY	2019	PERTH	102
MP0576	Z49.2019.PER.MAY	2019	PERTH	104
MP0588	Z49.2019.PER.MAY	2019	PERTH	96
MP0598	Z49.2019.PER.MAY	2019	PERTH	104
MP0607	Z49.2019.PER.MAY	2019	PERTH	93
MP0619	Z49.2019.PER.MAY	2019	PERTH	97
MP0620	Z49.2019.PER.MAY	2019	PERTH	95
MP0626	Z49.2019.PER.MAY	2019	PERTH	107
MP0636	Z49.2019.PER.MAY	2019	PERTH	85
MP0637	Z49.2019.PER.MAY	2019	PERTH	89
MP0639	Z49.2019.PER.MAY	2019	PERTH	87
MP0646	Z49.2019.PER.MAY	2019	PERTH	101
MP0653	Z49.2019.PER.MAY	2019	PERTH	95
MP0662	Z49.2019.PER.MAY	2019	PERTH	95
MP0664	Z49.2019.PER.MAY	2019	PERTH	104
MP0692	Z49.2019.PER.MAY	2019	PERTH	89
MP0714	Z49.2019.PER.MAY	2019	PERTH	89
MP0739	Z49.2019.PER.MAY	2019	PERTH	100
MP0772	Z49.2019.PER.MAY	2019	PERTH	101
MP0773	Z49.2019.PER.MAY	2019	PERTH	103
MP0774	Z49.2019.PER.MAY	2019	PERTH	104
MP0858	Z49.2019.PER.MAY	2019	PERTH	88
MP0879	Z49.2019.PER.MAY	2019	PERTH	101
MP0884	Z49.2019.PER.MAY	2019	PERTH	105
MP0885	Z49.2019.PER.MAY	2019	PERTH	105
MP0888	Z49.2019.PER.MAY	2019	PERTH	111
MP0973	Z49.2019.PER.MAY	2019	PERTH	110
MP0984	Z49.2019.PER.MAY	2019	PERTH	104
MP0992	Z49.2019.PER.MAY	2019	PERTH	93
MP0997	Z49.2019.PER.MAY	2019	PERTH	91
MP0998	Z49.2019.PER.MAY	2019	PERTH	104
MP1004	Z49.2019.PER.MAY	2019	PERTH	89
MP1031	Z49.2019.PER.MAY	2019	PERTH	100
MP1043	Z49.2019.PER.MAY	2019	PERTH	93
MP1070	Z49.2019.PER.MAY	2019	PERTH	98
MP1077	Z49.2019.PER.MAY	2019	PERTH	95
MP1091	Z49.2019.PER.MAY	2019	PERTH	86
MP1093	Z49.2019.PER.MAY	2019	PERTH	96
MP1100	Z49.2019.PER.MAY	2019	PERTH	99
MP1101	Z49.2019.PER.MAY	2019	PERTH	99
MP1103	Z49.2019.PER.MAY	2019	PERTH	100
MP1146	Z49.2019.PER.MAY	2019	PERTH	95
MP1160	Z49.2019.PER.MAY	2019	PERTH	110
MP1162	Z49.2019.PER.MAY	2019	PERTH	104
MP1175	Z49.2019.PER.MAY	2019	PERTH	82
MP1187	Z49.2019.PER.MAY	2019	PERTH	105
MP1201	Z49.2019.PER.MAY	2019	PERTH	93
MP1247	Z49.2019.PER.MAY	2019	PERTH	96
MP1278	Z49.2019.PER.MAY	2019	PERTH	97
MP1281	Z49.2019.PER.MAY	2019	PERTH	89
MP1303	Z49.2019.PER.MAY	2019	PERTH	109
MP1305	Z49.2019.PER.MAY	2019	PERTH	110
MP1307	Z49.2019.PER.MAY	2019	PERTH	98
MP1361	Z49.2019.PER.MAY	2019	PERTH	107
MP1386	Z49.2019.PER.MAY	2019	PERTH	100
MP1387	Z49.2019.PER.MAY	2019	PERTH	100
MP1404	Z49.2019.PER.MAY	2019	PERTH	101
MP1410	Z49.2019.PER.MAY	2019	PERTH	95
MP1416	Z49.2019.PER.MAY	2019	PERTH	82
MP1424	Z49.2019.PER.MAY	2019	PERTH	104
MP1434	Z49.2019.PER.MAY	2019	PERTH	89
MP1437	Z49.2019.PER.MAY	2019	PERTH	93
MP1442	Z49.2019.PER.MAY	2019	PERTH	93
MP1448	Z49.2019.PER.MAY	2019	PERTH	101
MP1458	Z49.2019.PER.MAY	2019	PERTH	102
MP1462	Z49.2019.PER.MAY	2019	PERTH	95
MP1467	Z49.2019.PER.MAY	2019	PERTH	93
MP1474	Z49.2019.PER.MAY	2019	PERTH	89
MP1486	Z49.2019.PER.MAY	2019	PERTH	95
MP1495	Z49.2019.PER.MAY	2019	PERTH	99
MP1503	Z49.2019.PER.MAY	2019	PERTH	99
MP1511	Z49.2019.PER.MAY	2019	PERTH	104
MP1515	Z49.2019.PER.MAY	2019	PERTH	102
MP1540	Z49.2019.PER.MAY	2019	PERTH	89
MP1547	Z49.2019.PER.MAY	2019	PERTH	107
MP1567	Z49.2019.PER.MAY	2019	PERTH	104
MP1572	Z49.2019.PER.MAY	2019	PERTH	107
MP1591	Z49.2019.PER.MAY	2019	PERTH	97
MP1607	Z49.2019.PER.MAY	2019	PERTH	100
MP1609	Z49.2019.PER.MAY	2019	PERTH	101
MP1613	Z49.2019.PER.MAY	2019	PERTH	89
MP1614	Z49.2019.PER.MAY	2019	PERTH	106
MP1643	Z49.2019.PER.MAY	2019	PERTH	89
MP1655	Z49.2019.PER.MAY	2019	PERTH	104
MP1658	Z49.2019.PER.MAY	2019	PERTH	93
MP1662	Z49.2019.PER.MAY	2019	PERTH	97
MP1675	Z49.2019.PER.MAY	2019	PERTH	87
MP1676	Z49.2019.PER.MAY	2019	PERTH	92
MP1678	Z49.2019.PER.MAY	2019	PERTH	93
MP1682	Z49.2019.PER.MAY	2019	PERTH	105
MP1690	Z49.2019.PER.MAY	2019	PERTH	97
MP1695	Z49.2019.PER.MAY	2019	PERTH	100
MP1701	Z49.2019.PER.MAY	2019	PERTH	104
MP1705	Z49.2019.PER.MAY	2019	PERTH	107
MP1706	Z49.2019.PER.MAY	2019	PERTH	105
MP1758	Z49.2019.PER.MAY	2019	PERTH	86
MP1774	Z49.2019.PER.MAY	2019	PERTH	105
MP1781	Z49.2019.PER.MAY	2019	PERTH	105
MP1784	Z49.2019.PER.MAY	2019	PERTH	104
MP1798	Z49.2019.PER.MAY	2019	PERTH	104
MP1801	Z49.2019.PER.MAY	2019	PERTH	107
MP1815	Z49.2019.PER.MAY	2019	PERTH	82
MP1857	Z49.2019.PER.MAY	2019	PERTH	99
MP1863	Z49.2019.PER.MAY	2019	PERTH	97
MP1866	Z49.2019.PER.MAY	2019	PERTH	89
Compass	Z49.2019.PER.JUN	2019	PERTH	94
Granger	Z49.2019.PER.JUN	2019	PERTH	100
LaTrobe	Z49.2019.PER.JUN	2019	PERTH	90
Lockyer	Z49.2019.PER.JUN	2019	PERTH	94
MP0011	Z49.2019.PER.JUN	2019	PERTH	95
MP0013	Z49.2019.PER.JUN	2019	PERTH	91
MP0028	Z49.2019.PER.JUN	2019	PERTH	97
MP0029	Z49.2019.PER.JUN	2019	PERTH	103
MP0038	Z49.2019.PER.JUN	2019	PERTH	105
MP0058	Z49.2019.PER.JUN	2019	PERTH	91
MP0061	Z49.2019.PER.JUN	2019	PERTH	93
MP0064	Z49.2019.PER.JUN	2019	PERTH	92
MP0068	Z49.2019.PER.JUN	2019	PERTH	91
MP0074	Z49.2019.PER.JUN	2019	PERTH	91
MP0082	Z49.2019.PER.JUN	2019	PERTH	89
MP0097	Z49.2019.PER.JUN	2019	PERTH	92
MP0116	Z49.2019.PER.JUN	2019	PERTH	93
MP0122	Z49.2019.PER.JUN	2019	PERTH	92
MP0141	Z49.2019.PER.JUN	2019	PERTH	87
MP0143	Z49.2019.PER.JUN	2019	PERTH	88
MP0153	Z49.2019.PER.JUN	2019	PERTH	93
MP0158	Z49.2019.PER.JUN	2019	PERTH	92
MP0172	Z49.2019.PER.JUN	2019	PERTH	99
MP0177	Z49.2019.PER.JUN	2019	PERTH	99
MP0178	Z49.2019.PER.JUN	2019	PERTH	91
MP0198	Z49.2019.PER.JUN	2019	PERTH	99
MP0204	Z49.2019.PER.JUN	2019	PERTH	91
MP0208	Z49.2019.PER.JUN	2019	PERTH	93
MP0209	Z49.2019.PER.JUN	2019	PERTH	97
MP0214	Z49.2019.PER.JUN	2019	PERTH	104
MP0216	Z49.2019.PER.JUN	2019	PERTH	86
MP0217	Z49.2019.PER.JUN	2019	PERTH	103
MP0221	Z49.2019.PER.JUN	2019	PERTH	91
MP0237	Z49.2019.PER.JUN	2019	PERTH	91
MP0243	Z49.2019.PER.JUN	2019	PERTH	89
MP0251	Z49.2019.PER.JUN	2019	PERTH	99
MP0255	Z49.2019.PER.JUN	2019	PERTH	98
MP0260	Z49.2019.PER.JUN	2019	PERTH	91
MP0264	Z49.2019.PER.JUN	2019	PERTH	91
MP0266	Z49.2019.PER.JUN	2019	PERTH	91
MP0277	Z49.2019.PER.JUN	2019	PERTH	89
MP0286	Z49.2019.PER.JUN	2019	PERTH	97
MP0309	Z49.2019.PER.JUN	2019	PERTH	91
MP0313	Z49.2019.PER.JUN	2019	PERTH	91
MP0319	Z49.2019.PER.JUN	2019	PERTH	90
MP0338	Z49.2019.PER.JUN	2019	PERTH	99
MP0358	Z49.2019.PER.JUN	2019	PERTH	99
MP0359	Z49.2019.PER.JUN	2019	PERTH	97
MP0372	Z49.2019.PER.JUN	2019	PERTH	99
MP0376	Z49.2019.PER.JUN	2019	PERTH	87
MP0377	Z49.2019.PER.JUN	2019	PERTH	91
MP0378	Z49.2019.PER.JUN	2019	PERTH	92
MP0379	Z49.2019.PER.JUN	2019	PERTH	91
MP0396	Z49.2019.PER.JUN	2019	PERTH	93
MP0399	Z49.2019.PER.JUN	2019	PERTH	88
MP0405	Z49.2019.PER.JUN	2019	PERTH	92
MP0406	Z49.2019.PER.JUN	2019	PERTH	99
MP0413	Z49.2019.PER.JUN	2019	PERTH	93
MP0424	Z49.2019.PER.JUN	2019	PERTH	93
MP0428	Z49.2019.PER.JUN	2019	PERTH	95
MP0429	Z49.2019.PER.JUN	2019	PERTH	93
MP0473	Z49.2019.PER.JUN	2019	PERTH	93
MP0483	Z49.2019.PER.JUN	2019	PERTH	83
MP0484	Z49.2019.PER.JUN	2019	PERTH	84
MP0487	Z49.2019.PER.JUN	2019	PERTH	99
MP0518	Z49.2019.PER.JUN	2019	PERTH	91
MP0520	Z49.2019.PER.JUN	2019	PERTH	94
MP0533	Z49.2019.PER.JUN	2019	PERTH	92
MP0540	Z49.2019.PER.JUN	2019	PERTH	85
MP0551	Z49.2019.PER.JUN	2019	PERTH	93
MP0567	Z49.2019.PER.JUN	2019	PERTH	98
MP0568	Z49.2019.PER.JUN	2019	PERTH	99
MP0569	Z49.2019.PER.JUN	2019	PERTH	98
MP0571	Z49.2019.PER.JUN	2019	PERTH	98
MP0573	Z49.2019.PER.JUN	2019	PERTH	89
MP0576	Z49.2019.PER.JUN	2019	PERTH	95
MP0588	Z49.2019.PER.JUN	2019	PERTH	92
MP0598	Z49.2019.PER.JUN	2019	PERTH	92
MP0607	Z49.2019.PER.JUN	2019	PERTH	86
MP0619	Z49.2019.PER.JUN	2019	PERTH	91
MP0620	Z49.2019.PER.JUN	2019	PERTH	89
MP0626	Z49.2019.PER.JUN	2019	PERTH	91
MP0636	Z49.2019.PER.JUN	2019	PERTH	86
MP0637	Z49.2019.PER.JUN	2019	PERTH	89
MP0639	Z49.2019.PER.JUN	2019	PERTH	87
MP0646	Z49.2019.PER.JUN	2019	PERTH	93
MP0653	Z49.2019.PER.JUN	2019	PERTH	91
MP0662	Z49.2019.PER.JUN	2019	PERTH	97
MP0664	Z49.2019.PER.JUN	2019	PERTH	91
MP0670	Z49.2019.PER.JUN	2019	PERTH	93
MP0692	Z49.2019.PER.JUN	2019	PERTH	105
MP0714	Z49.2019.PER.JUN	2019	PERTH	88
MP0739	Z49.2019.PER.JUN	2019	PERTH	91
MP0772	Z49.2019.PER.JUN	2019	PERTH	91
MP0773	Z49.2019.PER.JUN	2019	PERTH	91
MP0774	Z49.2019.PER.JUN	2019	PERTH	97
MP0834	Z49.2019.PER.JUN	2019	PERTH	105
MP0858	Z49.2019.PER.JUN	2019	PERTH	89
MP0879	Z49.2019.PER.JUN	2019	PERTH	89
MP0884	Z49.2019.PER.JUN	2019	PERTH	89
MP0885	Z49.2019.PER.JUN	2019	PERTH	99
MP0888	Z49.2019.PER.JUN	2019	PERTH	105
MP0973	Z49.2019.PER.JUN	2019	PERTH	105
MP0984	Z49.2019.PER.JUN	2019	PERTH	105
MP0992	Z49.2019.PER.JUN	2019	PERTH	91
MP0997	Z49.2019.PER.JUN	2019	PERTH	91
MP0998	Z49.2019.PER.JUN	2019	PERTH	101
MP1004	Z49.2019.PER.JUN	2019	PERTH	89
MP1031	Z49.2019.PER.JUN	2019	PERTH	103
MP1043	Z49.2019.PER.JUN	2019	PERTH	91
MP1070	Z49.2019.PER.JUN	2019	PERTH	91
MP1077	Z49.2019.PER.JUN	2019	PERTH	91
MP1091	Z49.2019.PER.JUN	2019	PERTH	85
MP1093	Z49.2019.PER.JUN	2019	PERTH	89
MP1100	Z49.2019.PER.JUN	2019	PERTH	93
MP1101	Z49.2019.PER.JUN	2019	PERTH	93
MP1103	Z49.2019.PER.JUN	2019	PERTH	91
MP1146	Z49.2019.PER.JUN	2019	PERTH	91
MP1160	Z49.2019.PER.JUN	2019	PERTH	103
MP1162	Z49.2019.PER.JUN	2019	PERTH	93
MP1175	Z49.2019.PER.JUN	2019	PERTH	87
MP1187	Z49.2019.PER.JUN	2019	PERTH	95
MP1201	Z49.2019.PER.JUN	2019	PERTH	91
MP1247	Z49.2019.PER.JUN	2019	PERTH	91
MP1278	Z49.2019.PER.JUN	2019	PERTH	88
MP1281	Z49.2019.PER.JUN	2019	PERTH	90
MP1303	Z49.2019.PER.JUN	2019	PERTH	104
MP1305	Z49.2019.PER.JUN	2019	PERTH	103
MP1307	Z49.2019.PER.JUN	2019	PERTH	95
MP1361	Z49.2019.PER.JUN	2019	PERTH	95
MP1386	Z49.2019.PER.JUN	2019	PERTH	92
MP1387	Z49.2019.PER.JUN	2019	PERTH	91
MP1404	Z49.2019.PER.JUN	2019	PERTH	91
MP1410	Z49.2019.PER.JUN	2019	PERTH	88
MP1416	Z49.2019.PER.JUN	2019	PERTH	88
MP1424	Z49.2019.PER.JUN	2019	PERTH	91
MP1434	Z49.2019.PER.JUN	2019	PERTH	61
MP1437	Z49.2019.PER.JUN	2019	PERTH	89
MP1442	Z49.2019.PER.JUN	2019	PERTH	88
MP1448	Z49.2019.PER.JUN	2019	PERTH	93
MP1458	Z49.2019.PER.JUN	2019	PERTH	93
MP1462	Z49.2019.PER.JUN	2019	PERTH	88
MP1467	Z49.2019.PER.JUN	2019	PERTH	88
MP1474	Z49.2019.PER.JUN	2019	PERTH	88
MP1486	Z49.2019.PER.JUN	2019	PERTH	91
MP1495	Z49.2019.PER.JUN	2019	PERTH	89
MP1503	Z49.2019.PER.JUN	2019	PERTH	91
MP1511	Z49.2019.PER.JUN	2019	PERTH	97
MP1515	Z49.2019.PER.JUN	2019	PERTH	97
MP1540	Z49.2019.PER.JUN	2019	PERTH	87
MP1547	Z49.2019.PER.JUN	2019	PERTH	105
MP1567	Z49.2019.PER.JUN	2019	PERTH	101
MP1572	Z49.2019.PER.JUN	2019	PERTH	105
MP1591	Z49.2019.PER.JUN	2019	PERTH	90
MP1607	Z49.2019.PER.JUN	2019	PERTH	97
MP1609	Z49.2019.PER.JUN	2019	PERTH	96
MP1613	Z49.2019.PER.JUN	2019	PERTH	92
MP1614	Z49.2019.PER.JUN	2019	PERTH	103
MP1643	Z49.2019.PER.JUN	2019	PERTH	89
MP1655	Z49.2019.PER.JUN	2019	PERTH	93
MP1658	Z49.2019.PER.JUN	2019	PERTH	86
MP1662	Z49.2019.PER.JUN	2019	PERTH	91
MP1675	Z49.2019.PER.JUN	2019	PERTH	89
MP1676	Z49.2019.PER.JUN	2019	PERTH	87
MP1678	Z49.2019.PER.JUN	2019	PERTH	85
MP1682	Z49.2019.PER.JUN	2019	PERTH	91
MP1690	Z49.2019.PER.JUN	2019	PERTH	89
MP1695	Z49.2019.PER.JUN	2019	PERTH	93
MP1701	Z49.2019.PER.JUN	2019	PERTH	97
MP1705	Z49.2019.PER.JUN	2019	PERTH	90
MP1706	Z49.2019.PER.JUN	2019	PERTH	92
MP1758	Z49.2019.PER.JUN	2019	PERTH	86
MP1774	Z49.2019.PER.JUN	2019	PERTH	90
MP1781	Z49.2019.PER.JUN	2019	PERTH	88
MP1784	Z49.2019.PER.JUN	2019	PERTH	97
MP1798	Z49.2019.PER.JUN	2019	PERTH	99
MP1801	Z49.2019.PER.JUN	2019	PERTH	99
MP1815	Z49.2019.PER.JUN	2019	PERTH	83
MP1857	Z49.2019.PER.JUN	2019	PERTH	94
MP1863	Z49.2019.PER.JUN	2019	PERTH	91
MP1866	Z49.2019.PER.JUN	2019	PERTH	92
Compass	Z49.2019.PER.JUL	2019	PERTH	78
Granger	Z49.2019.PER.JUL	2019	PERTH	81
LaTrobe	Z49.2019.PER.JUL	2019	PERTH	70
Lockyer	Z49.2019.PER.JUL	2019	PERTH	74
MP0011	Z49.2019.PER.JUL	2019	PERTH	45
MP0013	Z49.2019.PER.JUL	2019	PERTH	72
MP0028	Z49.2019.PER.JUL	2019	PERTH	83
MP0029	Z49.2019.PER.JUL	2019	PERTH	81
MP0038	Z49.2019.PER.JUL	2019	PERTH	87
MP0058	Z49.2019.PER.JUL	2019	PERTH	72
MP0061	Z49.2019.PER.JUL	2019	PERTH	71
MP0064	Z49.2019.PER.JUL	2019	PERTH	71
MP0068	Z49.2019.PER.JUL	2019	PERTH	71
MP0074	Z49.2019.PER.JUL	2019	PERTH	71
MP0082	Z49.2019.PER.JUL	2019	PERTH	71
MP0116	Z49.2019.PER.JUL	2019	PERTH	75
MP0122	Z49.2019.PER.JUL	2019	PERTH	73
MP0153	Z49.2019.PER.JUL	2019	PERTH	88
MP0177	Z49.2019.PER.JUL	2019	PERTH	77
MP0178	Z49.2019.PER.JUL	2019	PERTH	77
MP0198	Z49.2019.PER.JUL	2019	PERTH	75
MP0204	Z49.2019.PER.JUL	2019	PERTH	81
MP0208	Z49.2019.PER.JUL	2019	PERTH	80
MP0209	Z49.2019.PER.JUL	2019	PERTH	77
MP0214	Z49.2019.PER.JUL	2019	PERTH	79
MP0216	Z49.2019.PER.JUL	2019	PERTH	69
MP0217	Z49.2019.PER.JUL	2019	PERTH	77
MP0221	Z49.2019.PER.JUL	2019	PERTH	75
MP0237	Z49.2019.PER.JUL	2019	PERTH	74
MP0243	Z49.2019.PER.JUL	2019	PERTH	71
MP0251	Z49.2019.PER.JUL	2019	PERTH	75
MP0255	Z49.2019.PER.JUL	2019	PERTH	75
MP0260	Z49.2019.PER.JUL	2019	PERTH	74
MP0264	Z49.2019.PER.JUL	2019	PERTH	73
MP0266	Z49.2019.PER.JUL	2019	PERTH	78
MP0277	Z49.2019.PER.JUL	2019	PERTH	75
MP0313	Z49.2019.PER.JUL	2019	PERTH	90
MP0359	Z49.2019.PER.JUL	2019	PERTH	75
MP0372	Z49.2019.PER.JUL	2019	PERTH	75
MP0376	Z49.2019.PER.JUL	2019	PERTH	69
MP0377	Z49.2019.PER.JUL	2019	PERTH	74
MP0378	Z49.2019.PER.JUL	2019	PERTH	73
MP0379	Z49.2019.PER.JUL	2019	PERTH	69
MP0396	Z49.2019.PER.JUL	2019	PERTH	73
MP0399	Z49.2019.PER.JUL	2019	PERTH	71
MP0405	Z49.2019.PER.JUL	2019	PERTH	75
MP0406	Z49.2019.PER.JUL	2019	PERTH	75
MP0413	Z49.2019.PER.JUL	2019	PERTH	73
MP0424	Z49.2019.PER.JUL	2019	PERTH	73
MP0428	Z49.2019.PER.JUL	2019	PERTH	72
MP0429	Z49.2019.PER.JUL	2019	PERTH	71
MP0473	Z49.2019.PER.JUL	2019	PERTH	75
MP0483	Z49.2019.PER.JUL	2019	PERTH	69
MP0484	Z49.2019.PER.JUL	2019	PERTH	63
MP0533	Z49.2019.PER.JUL	2019	PERTH	82
MP0568	Z49.2019.PER.JUL	2019	PERTH	104
MP0588	Z49.2019.PER.JUL	2019	PERTH	75
MP0598	Z49.2019.PER.JUL	2019	PERTH	81
MP0607	Z49.2019.PER.JUL	2019	PERTH	65
MP0620	Z49.2019.PER.JUL	2019	PERTH	89
MP0637	Z49.2019.PER.JUL	2019	PERTH	69
MP0639	Z49.2019.PER.JUL	2019	PERTH	69
MP0646	Z49.2019.PER.JUL	2019	PERTH	76
MP0858	Z49.2019.PER.JUL	2019	PERTH	69
MP0879	Z49.2019.PER.JUL	2019	PERTH	75
MP0884	Z49.2019.PER.JUL	2019	PERTH	72
MP0885	Z49.2019.PER.JUL	2019	PERTH	75
MP0888	Z49.2019.PER.JUL	2019	PERTH	76
MP0973	Z49.2019.PER.JUL	2019	PERTH	76
MP0984	Z49.2019.PER.JUL	2019	PERTH	80
MP0992	Z49.2019.PER.JUL	2019	PERTH	75
MP0997	Z49.2019.PER.JUL	2019	PERTH	75
MP0998	Z49.2019.PER.JUL	2019	PERTH	77
MP1004	Z49.2019.PER.JUL	2019	PERTH	75
MP1031	Z49.2019.PER.JUL	2019	PERTH	77
MP1043	Z49.2019.PER.JUL	2019	PERTH	72
MP1070	Z49.2019.PER.JUL	2019	PERTH	73
MP1077	Z49.2019.PER.JUL	2019	PERTH	73
MP1091	Z49.2019.PER.JUL	2019	PERTH	65
MP1100	Z49.2019.PER.JUL	2019	PERTH	77
MP1101	Z49.2019.PER.JUL	2019	PERTH	75
MP1103	Z49.2019.PER.JUL	2019	PERTH	76
MP1146	Z49.2019.PER.JUL	2019	PERTH	68
MP1160	Z49.2019.PER.JUL	2019	PERTH	75
MP1175	Z49.2019.PER.JUL	2019	PERTH	67
MP1187	Z49.2019.PER.JUL	2019	PERTH	75
MP1201	Z49.2019.PER.JUL	2019	PERTH	77
MP1247	Z49.2019.PER.JUL	2019	PERTH	71
MP1278	Z49.2019.PER.JUL	2019	PERTH	76
MP1281	Z49.2019.PER.JUL	2019	PERTH	71
MP1303	Z49.2019.PER.JUL	2019	PERTH	79
MP1305	Z49.2019.PER.JUL	2019	PERTH	81
MP1307	Z49.2019.PER.JUL	2019	PERTH	91
MP1361	Z49.2019.PER.JUL	2019	PERTH	77
MP1386	Z49.2019.PER.JUL	2019	PERTH	74
MP1387	Z49.2019.PER.JUL	2019	PERTH	74
MP1404	Z49.2019.PER.JUL	2019	PERTH	74
MP1410	Z49.2019.PER.JUL	2019	PERTH	69
MP1416	Z49.2019.PER.JUL	2019	PERTH	69
MP1424	Z49.2019.PER.JUL	2019	PERTH	76
MP1434	Z49.2019.PER.JUL	2019	PERTH	71
MP1448	Z49.2019.PER.JUL	2019	PERTH	72
MP1458	Z49.2019.PER.JUL	2019	PERTH	72
MP1467	Z49.2019.PER.JUL	2019	PERTH	73
MP1474	Z49.2019.PER.JUL	2019	PERTH	69
MP1486	Z49.2019.PER.JUL	2019	PERTH	72
MP1495	Z49.2019.PER.JUL	2019	PERTH	72
MP1503	Z49.2019.PER.JUL	2019	PERTH	83
MP1511	Z49.2019.PER.JUL	2019	PERTH	75
MP1515	Z49.2019.PER.JUL	2019	PERTH	77
MP1540	Z49.2019.PER.JUL	2019	PERTH	69
MP1547	Z49.2019.PER.JUL	2019	PERTH	86
MP1591	Z49.2019.PER.JUL	2019	PERTH	73
MP1607	Z49.2019.PER.JUL	2019	PERTH	78
MP1613	Z49.2019.PER.JUL	2019	PERTH	85
MP1643	Z49.2019.PER.JUL	2019	PERTH	72
MP1655	Z49.2019.PER.JUL	2019	PERTH	75
MP1658	Z49.2019.PER.JUL	2019	PERTH	67
MP1662	Z49.2019.PER.JUL	2019	PERTH	73
MP1675	Z49.2019.PER.JUL	2019	PERTH	69
MP1676	Z49.2019.PER.JUL	2019	PERTH	70
MP1678	Z49.2019.PER.JUL	2019	PERTH	75
MP1682	Z49.2019.PER.JUL	2019	PERTH	73
MP1690	Z49.2019.PER.JUL	2019	PERTH	71
MP1695	Z49.2019.PER.JUL	2019	PERTH	81
MP1705	Z49.2019.PER.JUL	2019	PERTH	81
MP1758	Z49.2019.PER.JUL	2019	PERTH	65
MP1781	Z49.2019.PER.JUL	2019	PERTH	75
MP1784	Z49.2019.PER.JUL	2019	PERTH	83
MP1798	Z49.2019.PER.JUL	2019	PERTH	83
MP1815	Z49.2019.PER.JUL	2019	PERTH	67
MP1857	Z49.2019.PER.JUL	2019	PERTH	75
MP1863	Z49.2019.PER.JUL	2019	PERTH	74
MP1866	Z49.2019.PER.JUL	2019	PERTH	72
Compass	Z49.2019.PER.AUG	2019	PERTH	71
Granger	Z49.2019.PER.AUG	2019	PERTH	72
LaTrobe	Z49.2019.PER.AUG	2019	PERTH	64
Lockyer	Z49.2019.PER.AUG	2019	PERTH	66
MP0011	Z49.2019.PER.AUG	2019	PERTH	65
MP0013	Z49.2019.PER.AUG	2019	PERTH	65
MP0028	Z49.2019.PER.AUG	2019	PERTH	69
MP0029	Z49.2019.PER.AUG	2019	PERTH	69
MP0038	Z49.2019.PER.AUG	2019	PERTH	74
MP0058	Z49.2019.PER.AUG	2019	PERTH	63
MP0061	Z49.2019.PER.AUG	2019	PERTH	63
MP0064	Z49.2019.PER.AUG	2019	PERTH	70
MP0068	Z49.2019.PER.AUG	2019	PERTH	65
MP0074	Z49.2019.PER.AUG	2019	PERTH	65
MP0082	Z49.2019.PER.AUG	2019	PERTH	67
MP0097	Z49.2019.PER.AUG	2019	PERTH	63
MP0116	Z49.2019.PER.AUG	2019	PERTH	64
MP0122	Z49.2019.PER.AUG	2019	PERTH	43
MP0141	Z49.2019.PER.AUG	2019	PERTH	67
MP0143	Z49.2019.PER.AUG	2019	PERTH	63
MP0153	Z49.2019.PER.AUG	2019	PERTH	63
MP0158	Z49.2019.PER.AUG	2019	PERTH	63
MP0172	Z49.2019.PER.AUG	2019	PERTH	69
MP0177	Z49.2019.PER.AUG	2019	PERTH	65
MP0178	Z49.2019.PER.AUG	2019	PERTH	67
MP0198	Z49.2019.PER.AUG	2019	PERTH	74
MP0204	Z49.2019.PER.AUG	2019	PERTH	70
MP0208	Z49.2019.PER.AUG	2019	PERTH	65
MP0209	Z49.2019.PER.AUG	2019	PERTH	67
MP0214	Z49.2019.PER.AUG	2019	PERTH	74
MP0216	Z49.2019.PER.AUG	2019	PERTH	62
MP0217	Z49.2019.PER.AUG	2019	PERTH	67
MP0221	Z49.2019.PER.AUG	2019	PERTH	67
MP0237	Z49.2019.PER.AUG	2019	PERTH	67
MP0243	Z49.2019.PER.AUG	2019	PERTH	58
MP0251	Z49.2019.PER.AUG	2019	PERTH	67
MP0255	Z49.2019.PER.AUG	2019	PERTH	67
MP0260	Z49.2019.PER.AUG	2019	PERTH	65
MP0264	Z49.2019.PER.AUG	2019	PERTH	65
MP0266	Z49.2019.PER.AUG	2019	PERTH	63
MP0277	Z49.2019.PER.AUG	2019	PERTH	68
MP0286	Z49.2019.PER.AUG	2019	PERTH	70
MP0309	Z49.2019.PER.AUG	2019	PERTH	65
MP0313	Z49.2019.PER.AUG	2019	PERTH	65
MP0319	Z49.2019.PER.AUG	2019	PERTH	62
MP0338	Z49.2019.PER.AUG	2019	PERTH	67
MP0358	Z49.2019.PER.AUG	2019	PERTH	63
MP0359	Z49.2019.PER.AUG	2019	PERTH	72
MP0372	Z49.2019.PER.AUG	2019	PERTH	71
MP0376	Z49.2019.PER.AUG	2019	PERTH	65
MP0377	Z49.2019.PER.AUG	2019	PERTH	63
MP0378	Z49.2019.PER.AUG	2019	PERTH	65
MP0379	Z49.2019.PER.AUG	2019	PERTH	65
MP0396	Z49.2019.PER.AUG	2019	PERTH	65
MP0399	Z49.2019.PER.AUG	2019	PERTH	63
MP0405	Z49.2019.PER.AUG	2019	PERTH	62
MP0406	Z49.2019.PER.AUG	2019	PERTH	64
MP0413	Z49.2019.PER.AUG	2019	PERTH	63
MP0424	Z49.2019.PER.AUG	2019	PERTH	65
MP0428	Z49.2019.PER.AUG	2019	PERTH	65
MP0429	Z49.2019.PER.AUG	2019	PERTH	70
MP0473	Z49.2019.PER.AUG	2019	PERTH	67
MP0483	Z49.2019.PER.AUG	2019	PERTH	65
MP0484	Z49.2019.PER.AUG	2019	PERTH	63
MP0487	Z49.2019.PER.AUG	2019	PERTH	76
MP0518	Z49.2019.PER.AUG	2019	PERTH	65
MP0520	Z49.2019.PER.AUG	2019	PERTH	77
MP0533	Z49.2019.PER.AUG	2019	PERTH	69
MP0540	Z49.2019.PER.AUG	2019	PERTH	61
MP0551	Z49.2019.PER.AUG	2019	PERTH	63
MP0567	Z49.2019.PER.AUG	2019	PERTH	72
MP0568	Z49.2019.PER.AUG	2019	PERTH	72
MP0569	Z49.2019.PER.AUG	2019	PERTH	72
MP0571	Z49.2019.PER.AUG	2019	PERTH	75
MP0573	Z49.2019.PER.AUG	2019	PERTH	65
MP0576	Z49.2019.PER.AUG	2019	PERTH	66
MP0588	Z49.2019.PER.AUG	2019	PERTH	63
MP0598	Z49.2019.PER.AUG	2019	PERTH	70
MP0607	Z49.2019.PER.AUG	2019	PERTH	61
MP0619	Z49.2019.PER.AUG	2019	PERTH	61
MP0620	Z49.2019.PER.AUG	2019	PERTH	63
MP0626	Z49.2019.PER.AUG	2019	PERTH	63
MP0636	Z49.2019.PER.AUG	2019	PERTH	63
MP0637	Z49.2019.PER.AUG	2019	PERTH	63
MP0639	Z49.2019.PER.AUG	2019	PERTH	63
MP0646	Z49.2019.PER.AUG	2019	PERTH	63
MP0653	Z49.2019.PER.AUG	2019	PERTH	70
MP0662	Z49.2019.PER.AUG	2019	PERTH	69
MP0664	Z49.2019.PER.AUG	2019	PERTH	63
MP0670	Z49.2019.PER.AUG	2019	PERTH	67
MP0692	Z49.2019.PER.AUG	2019	PERTH	77
MP0714	Z49.2019.PER.AUG	2019	PERTH	72
MP0739	Z49.2019.PER.AUG	2019	PERTH	63
MP0772	Z49.2019.PER.AUG	2019	PERTH	65
MP0773	Z49.2019.PER.AUG	2019	PERTH	63
MP0774	Z49.2019.PER.AUG	2019	PERTH	64
MP0834	Z49.2019.PER.AUG	2019	PERTH	70
MP0858	Z49.2019.PER.AUG	2019	PERTH	61
MP0879	Z49.2019.PER.AUG	2019	PERTH	62
MP0884	Z49.2019.PER.AUG	2019	PERTH	63
MP0885	Z49.2019.PER.AUG	2019	PERTH	65
MP0888	Z49.2019.PER.AUG	2019	PERTH	68
MP0973	Z49.2019.PER.AUG	2019	PERTH	73
MP0984	Z49.2019.PER.AUG	2019	PERTH	71
MP0992	Z49.2019.PER.AUG	2019	PERTH	67
MP0997	Z49.2019.PER.AUG	2019	PERTH	66
MP0998	Z49.2019.PER.AUG	2019	PERTH	67
MP1004	Z49.2019.PER.AUG	2019	PERTH	63
MP1031	Z49.2019.PER.AUG	2019	PERTH	73
MP1043	Z49.2019.PER.AUG	2019	PERTH	67
MP1070	Z49.2019.PER.AUG	2019	PERTH	67
MP1077	Z49.2019.PER.AUG	2019	PERTH	65
MP1091	Z49.2019.PER.AUG	2019	PERTH	64
MP1093	Z49.2019.PER.AUG	2019	PERTH	67
MP1100	Z49.2019.PER.AUG	2019	PERTH	70
MP1101	Z49.2019.PER.AUG	2019	PERTH	74
MP1146	Z49.2019.PER.AUG	2019	PERTH	63
MP1160	Z49.2019.PER.AUG	2019	PERTH	68
MP1162	Z49.2019.PER.AUG	2019	PERTH	63
MP1175	Z49.2019.PER.AUG	2019	PERTH	62
MP1187	Z49.2019.PER.AUG	2019	PERTH	62
MP1201	Z49.2019.PER.AUG	2019	PERTH	65
MP1247	Z49.2019.PER.AUG	2019	PERTH	68
MP1278	Z49.2019.PER.AUG	2019	PERTH	58
MP1281	Z49.2019.PER.AUG	2019	PERTH	72
MP1303	Z49.2019.PER.AUG	2019	PERTH	67
MP1305	Z49.2019.PER.AUG	2019	PERTH	72
MP1307	Z49.2019.PER.AUG	2019	PERTH	65
MP1361	Z49.2019.PER.AUG	2019	PERTH	67
MP1386	Z49.2019.PER.AUG	2019	PERTH	62
MP1387	Z49.2019.PER.AUG	2019	PERTH	63
MP1404	Z49.2019.PER.AUG	2019	PERTH	65
MP1410	Z49.2019.PER.AUG	2019	PERTH	63
MP1416	Z49.2019.PER.AUG	2019	PERTH	63
MP1424	Z49.2019.PER.AUG	2019	PERTH	62
MP1434	Z49.2019.PER.AUG	2019	PERTH	65
MP1437	Z49.2019.PER.AUG	2019	PERTH	69
MP1442	Z49.2019.PER.AUG	2019	PERTH	63
MP1448	Z49.2019.PER.AUG	2019	PERTH	65
MP1458	Z49.2019.PER.AUG	2019	PERTH	67
MP1462	Z49.2019.PER.AUG	2019	PERTH	62
MP1467	Z49.2019.PER.AUG	2019	PERTH	72
MP1474	Z49.2019.PER.AUG	2019	PERTH	65
MP1486	Z49.2019.PER.AUG	2019	PERTH	70
MP1495	Z49.2019.PER.AUG	2019	PERTH	67
MP1503	Z49.2019.PER.AUG	2019	PERTH	61
MP1511	Z49.2019.PER.AUG	2019	PERTH	68
MP1515	Z49.2019.PER.AUG	2019	PERTH	72
MP1540	Z49.2019.PER.AUG	2019	PERTH	61
MP1547	Z49.2019.PER.AUG	2019	PERTH	67
MP1567	Z49.2019.PER.AUG	2019	PERTH	63
MP1572	Z49.2019.PER.AUG	2019	PERTH	65
MP1591	Z49.2019.PER.AUG	2019	PERTH	65
MP1607	Z49.2019.PER.AUG	2019	PERTH	78
MP1609	Z49.2019.PER.AUG	2019	PERTH	74
MP1613	Z49.2019.PER.AUG	2019	PERTH	78
MP1614	Z49.2019.PER.AUG	2019	PERTH	72
MP1643	Z49.2019.PER.AUG	2019	PERTH	65
MP1655	Z49.2019.PER.AUG	2019	PERTH	65
MP1658	Z49.2019.PER.AUG	2019	PERTH	61
MP1662	Z49.2019.PER.AUG	2019	PERTH	63
MP1675	Z49.2019.PER.AUG	2019	PERTH	63
MP1676	Z49.2019.PER.AUG	2019	PERTH	61
MP1678	Z49.2019.PER.AUG	2019	PERTH	61
MP1682	Z49.2019.PER.AUG	2019	PERTH	62
MP1690	Z49.2019.PER.AUG	2019	PERTH	63
MP1695	Z49.2019.PER.AUG	2019	PERTH	70
MP1701	Z49.2019.PER.AUG	2019	PERTH	72
MP1705	Z49.2019.PER.AUG	2019	PERTH	67
MP1706	Z49.2019.PER.AUG	2019	PERTH	67
MP1758	Z49.2019.PER.AUG	2019	PERTH	60
MP1774	Z49.2019.PER.AUG	2019	PERTH	65
MP1781	Z49.2019.PER.AUG	2019	PERTH	65
MP1784	Z49.2019.PER.AUG	2019	PERTH	65
MP1798	Z49.2019.PER.AUG	2019	PERTH	76
MP1801	Z49.2019.PER.AUG	2019	PERTH	67
MP1815	Z49.2019.PER.AUG	2019	PERTH	60
MP1857	Z49.2019.PER.AUG	2019	PERTH	64
MP1863	Z49.2019.PER.AUG	2019	PERTH	63
MP1866	Z49.2019.PER.AUG	2019	PERTH	65
Compass	Z49.2019.PER.APR.Ver	2019	PERTH	66
Granger	Z49.2019.PER.APR.Ver	2019	PERTH	78
LaTrobe	Z49.2019.PER.APR.Ver	2019	PERTH	68
Lockyer	Z49.2019.PER.APR.Ver	2019	PERTH	82
MP0011	Z49.2019.PER.APR.Ver	2019	PERTH	74
MP0013	Z49.2019.PER.APR.Ver	2019	PERTH	66
MP0028	Z49.2019.PER.APR.Ver	2019	PERTH	95
MP0029	Z49.2019.PER.APR.Ver	2019	PERTH	85
MP0038	Z49.2019.PER.APR.Ver	2019	PERTH	88
MP0058	Z49.2019.PER.APR.Ver	2019	PERTH	63
MP0061	Z49.2019.PER.APR.Ver	2019	PERTH	66
MP0064	Z49.2019.PER.APR.Ver	2019	PERTH	64
MP0068	Z49.2019.PER.APR.Ver	2019	PERTH	63
MP0074	Z49.2019.PER.APR.Ver	2019	PERTH	56
MP0082	Z49.2019.PER.APR.Ver	2019	PERTH	54
MP0097	Z49.2019.PER.APR.Ver	2019	PERTH	63
MP0116	Z49.2019.PER.APR.Ver	2019	PERTH	70
MP0122	Z49.2019.PER.APR.Ver	2019	PERTH	64
MP0141	Z49.2019.PER.APR.Ver	2019	PERTH	54
MP0143	Z49.2019.PER.APR.Ver	2019	PERTH	69
MP0153	Z49.2019.PER.APR.Ver	2019	PERTH	94
MP0158	Z49.2019.PER.APR.Ver	2019	PERTH	66
MP0172	Z49.2019.PER.APR.Ver	2019	PERTH	68
MP0177	Z49.2019.PER.APR.Ver	2019	PERTH	90
MP0178	Z49.2019.PER.APR.Ver	2019	PERTH	56
MP0198	Z49.2019.PER.APR.Ver	2019	PERTH	68
MP0204	Z49.2019.PER.APR.Ver	2019	PERTH	56
MP0208	Z49.2019.PER.APR.Ver	2019	PERTH	63
MP0209	Z49.2019.PER.APR.Ver	2019	PERTH	78
MP0214	Z49.2019.PER.APR.Ver	2019	PERTH	70
MP0216	Z49.2019.PER.APR.Ver	2019	PERTH	51
MP0217	Z49.2019.PER.APR.Ver	2019	PERTH	74
MP0221	Z49.2019.PER.APR.Ver	2019	PERTH	62
MP0237	Z49.2019.PER.APR.Ver	2019	PERTH	52
MP0243	Z49.2019.PER.APR.Ver	2019	PERTH	59
MP0251	Z49.2019.PER.APR.Ver	2019	PERTH	81
MP0255	Z49.2019.PER.APR.Ver	2019	PERTH	70
MP0260	Z49.2019.PER.APR.Ver	2019	PERTH	76
MP0264	Z49.2019.PER.APR.Ver	2019	PERTH	58
MP0266	Z49.2019.PER.APR.Ver	2019	PERTH	67
MP0277	Z49.2019.PER.APR.Ver	2019	PERTH	63
MP0286	Z49.2019.PER.APR.Ver	2019	PERTH	68
MP0309	Z49.2019.PER.APR.Ver	2019	PERTH	70
MP0313	Z49.2019.PER.APR.Ver	2019	PERTH	54
MP0319	Z49.2019.PER.APR.Ver	2019	PERTH	64
MP0338	Z49.2019.PER.APR.Ver	2019	PERTH	81
MP0358	Z49.2019.PER.APR.Ver	2019	PERTH	70
MP0359	Z49.2019.PER.APR.Ver	2019	PERTH	65
MP0372	Z49.2019.PER.APR.Ver	2019	PERTH	81
MP0376	Z49.2019.PER.APR.Ver	2019	PERTH	54
MP0377	Z49.2019.PER.APR.Ver	2019	PERTH	61
MP0378	Z49.2019.PER.APR.Ver	2019	PERTH	59
MP0379	Z49.2019.PER.APR.Ver	2019	PERTH	60
MP0396	Z49.2019.PER.APR.Ver	2019	PERTH	68
MP0399	Z49.2019.PER.APR.Ver	2019	PERTH	54
MP0405	Z49.2019.PER.APR.Ver	2019	PERTH	62
MP0406	Z49.2019.PER.APR.Ver	2019	PERTH	85
MP0413	Z49.2019.PER.APR.Ver	2019	PERTH	61
MP0424	Z49.2019.PER.APR.Ver	2019	PERTH	65
MP0428	Z49.2019.PER.APR.Ver	2019	PERTH	62
MP0429	Z49.2019.PER.APR.Ver	2019	PERTH	63
MP0473	Z49.2019.PER.APR.Ver	2019	PERTH	70
MP0483	Z49.2019.PER.APR.Ver	2019	PERTH	52
MP0484	Z49.2019.PER.APR.Ver	2019	PERTH	51
MP0487	Z49.2019.PER.APR.Ver	2019	PERTH	88
MP0518	Z49.2019.PER.APR.Ver	2019	PERTH	70
MP0520	Z49.2019.PER.APR.Ver	2019	PERTH	80
MP0533	Z49.2019.PER.APR.Ver	2019	PERTH	68
MP0540	Z49.2019.PER.APR.Ver	2019	PERTH	60
MP0551	Z49.2019.PER.APR.Ver	2019	PERTH	81
MP0567	Z49.2019.PER.APR.Ver	2019	PERTH	58
MP0568	Z49.2019.PER.APR.Ver	2019	PERTH	81
MP0569	Z49.2019.PER.APR.Ver	2019	PERTH	68
MP0571	Z49.2019.PER.APR.Ver	2019	PERTH	67
MP0573	Z49.2019.PER.APR.Ver	2019	PERTH	70
MP0576	Z49.2019.PER.APR.Ver	2019	PERTH	84
MP0588	Z49.2019.PER.APR.Ver	2019	PERTH	63
MP0598	Z49.2019.PER.APR.Ver	2019	PERTH	87
MP0607	Z49.2019.PER.APR.Ver	2019	PERTH	68
MP0619	Z49.2019.PER.APR.Ver	2019	PERTH	88
MP0620	Z49.2019.PER.APR.Ver	2019	PERTH	72
MP0626	Z49.2019.PER.APR.Ver	2019	PERTH	74
MP0636	Z49.2019.PER.APR.Ver	2019	PERTH	56
MP0637	Z49.2019.PER.APR.Ver	2019	PERTH	56
MP0639	Z49.2019.PER.APR.Ver	2019	PERTH	55
MP0646	Z49.2019.PER.APR.Ver	2019	PERTH	76
MP0653	Z49.2019.PER.APR.Ver	2019	PERTH	68
MP0662	Z49.2019.PER.APR.Ver	2019	PERTH	68
MP0664	Z49.2019.PER.APR.Ver	2019	PERTH	65
MP0670	Z49.2019.PER.APR.Ver	2019	PERTH	65
MP0692	Z49.2019.PER.APR.Ver	2019	PERTH	95
MP0714	Z49.2019.PER.APR.Ver	2019	PERTH	63
MP0739	Z49.2019.PER.APR.Ver	2019	PERTH	59
MP0772	Z49.2019.PER.APR.Ver	2019	PERTH	70
MP0773	Z49.2019.PER.APR.Ver	2019	PERTH	68
MP0774	Z49.2019.PER.APR.Ver	2019	PERTH	74
MP0834	Z49.2019.PER.APR.Ver	2019	PERTH	97
MP0858	Z49.2019.PER.APR.Ver	2019	PERTH	55
MP0879	Z49.2019.PER.APR.Ver	2019	PERTH	68
MP0884	Z49.2019.PER.APR.Ver	2019	PERTH	63
MP0885	Z49.2019.PER.APR.Ver	2019	PERTH	76
MP0888	Z49.2019.PER.APR.Ver	2019	PERTH	95
MP0973	Z49.2019.PER.APR.Ver	2019	PERTH	89
MP0984	Z49.2019.PER.APR.Ver	2019	PERTH	85
MP0992	Z49.2019.PER.APR.Ver	2019	PERTH	65
MP0997	Z49.2019.PER.APR.Ver	2019	PERTH	62
MP0998	Z49.2019.PER.APR.Ver	2019	PERTH	81
MP1004	Z49.2019.PER.APR.Ver	2019	PERTH	63
MP1031	Z49.2019.PER.APR.Ver	2019	PERTH	76
MP1043	Z49.2019.PER.APR.Ver	2019	PERTH	70
MP1070	Z49.2019.PER.APR.Ver	2019	PERTH	74
MP1077	Z49.2019.PER.APR.Ver	2019	PERTH	68
MP1091	Z49.2019.PER.APR.Ver	2019	PERTH	56
MP1093	Z49.2019.PER.APR.Ver	2019	PERTH	66
MP1100	Z49.2019.PER.APR.Ver	2019	PERTH	70
MP1101	Z49.2019.PER.APR.Ver	2019	PERTH	70
MP1103	Z49.2019.PER.APR.Ver	2019	PERTH	67
MP1146	Z49.2019.PER.APR.Ver	2019	PERTH	67
MP1160	Z49.2019.PER.APR.Ver	2019	PERTH	81
MP1162	Z49.2019.PER.APR.Ver	2019	PERTH	78
MP1175	Z49.2019.PER.APR.Ver	2019	PERTH	51
MP1187	Z49.2019.PER.APR.Ver	2019	PERTH	68
MP1201	Z49.2019.PER.APR.Ver	2019	PERTH	62
MP1247	Z49.2019.PER.APR.Ver	2019	PERTH	62
MP1278	Z49.2019.PER.APR.Ver	2019	PERTH	67
MP1281	Z49.2019.PER.APR.Ver	2019	PERTH	54
MP1303	Z49.2019.PER.APR.Ver	2019	PERTH	78
MP1305	Z49.2019.PER.APR.Ver	2019	PERTH	95
MP1307	Z49.2019.PER.APR.Ver	2019	PERTH	67
MP1361	Z49.2019.PER.APR.Ver	2019	PERTH	83
MP1386	Z49.2019.PER.APR.Ver	2019	PERTH	70
MP1387	Z49.2019.PER.APR.Ver	2019	PERTH	70
MP1404	Z49.2019.PER.APR.Ver	2019	PERTH	68
MP1410	Z49.2019.PER.APR.Ver	2019	PERTH	64
MP1416	Z49.2019.PER.APR.Ver	2019	PERTH	60
MP1424	Z49.2019.PER.APR.Ver	2019	PERTH	70
MP1434	Z49.2019.PER.APR.Ver	2019	PERTH	59
MP1437	Z49.2019.PER.APR.Ver	2019	PERTH	64
MP1442	Z49.2019.PER.APR.Ver	2019	PERTH	58
MP1448	Z49.2019.PER.APR.Ver	2019	PERTH	68
MP1458	Z49.2019.PER.APR.Ver	2019	PERTH	70
MP1462	Z49.2019.PER.APR.Ver	2019	PERTH	66
MP1467	Z49.2019.PER.APR.Ver	2019	PERTH	68
MP1474	Z49.2019.PER.APR.Ver	2019	PERTH	63
MP1486	Z49.2019.PER.APR.Ver	2019	PERTH	64
MP1495	Z49.2019.PER.APR.Ver	2019	PERTH	62
MP1503	Z49.2019.PER.APR.Ver	2019	PERTH	60
MP1511	Z49.2019.PER.APR.Ver	2019	PERTH	57
MP1515	Z49.2019.PER.APR.Ver	2019	PERTH	81
MP1540	Z49.2019.PER.APR.Ver	2019	PERTH	59
MP1547	Z49.2019.PER.APR.Ver	2019	PERTH	85
MP1567	Z49.2019.PER.APR.Ver	2019	PERTH	68
MP1572	Z49.2019.PER.APR.Ver	2019	PERTH	81
MP1591	Z49.2019.PER.APR.Ver	2019	PERTH	68
MP1607	Z49.2019.PER.APR.Ver	2019	PERTH	68
MP1609	Z49.2019.PER.APR.Ver	2019	PERTH	75
MP1613	Z49.2019.PER.APR.Ver	2019	PERTH	74
MP1614	Z49.2019.PER.APR.Ver	2019	PERTH	81
MP1643	Z49.2019.PER.APR.Ver	2019	PERTH	66
MP1655	Z49.2019.PER.APR.Ver	2019	PERTH	78
MP1658	Z49.2019.PER.APR.Ver	2019	PERTH	65
MP1662	Z49.2019.PER.APR.Ver	2019	PERTH	68
MP1675	Z49.2019.PER.APR.Ver	2019	PERTH	55
MP1676	Z49.2019.PER.APR.Ver	2019	PERTH	60
MP1678	Z49.2019.PER.APR.Ver	2019	PERTH	63
MP1682	Z49.2019.PER.APR.Ver	2019	PERTH	72
MP1690	Z49.2019.PER.APR.Ver	2019	PERTH	70
MP1695	Z49.2019.PER.APR.Ver	2019	PERTH	75
MP1701	Z49.2019.PER.APR.Ver	2019	PERTH	85
MP1705	Z49.2019.PER.APR.Ver	2019	PERTH	94
MP1706	Z49.2019.PER.APR.Ver	2019	PERTH	83
MP1758	Z49.2019.PER.APR.Ver	2019	PERTH	54
MP1774	Z49.2019.PER.APR.Ver	2019	PERTH	65
MP1781	Z49.2019.PER.APR.Ver	2019	PERTH	76
MP1784	Z49.2019.PER.APR.Ver	2019	PERTH	74
MP1798	Z49.2019.PER.APR.Ver	2019	PERTH	80
MP1801	Z49.2019.PER.APR.Ver	2019	PERTH	88
MP1815	Z49.2019.PER.APR.Ver	2019	PERTH	61
MP1857	Z49.2019.PER.APR.Ver	2019	PERTH	74
MP1863	Z49.2019.PER.APR.Ver	2019	PERTH	70
MP1866	Z49.2019.PER.APR.Ver	2019	PERTH	70
Compass	Z49.2019.PER.MAY.Ver	2019	PERTH	81
Granger	Z49.2019.PER.MAY.Ver	2019	PERTH	90
LaTrobe	Z49.2019.PER.MAY.Ver	2019	PERTH	80
Lockyer	Z49.2019.PER.MAY.Ver	2019	PERTH	98
MP0011	Z49.2019.PER.MAY.Ver	2019	PERTH	82
MP0013	Z49.2019.PER.MAY.Ver	2019	PERTH	82
MP0028	Z49.2019.PER.MAY.Ver	2019	PERTH	101
MP0029	Z49.2019.PER.MAY.Ver	2019	PERTH	97
MP0038	Z49.2019.PER.MAY.Ver	2019	PERTH	99
MP0058	Z49.2019.PER.MAY.Ver	2019	PERTH	82
MP0061	Z49.2019.PER.MAY.Ver	2019	PERTH	83
MP0064	Z49.2019.PER.MAY.Ver	2019	PERTH	72
MP0068	Z49.2019.PER.MAY.Ver	2019	PERTH	81
MP0074	Z49.2019.PER.MAY.Ver	2019	PERTH	68
MP0082	Z49.2019.PER.MAY.Ver	2019	PERTH	75
MP0097	Z49.2019.PER.MAY.Ver	2019	PERTH	82
MP0116	Z49.2019.PER.MAY.Ver	2019	PERTH	82
MP0122	Z49.2019.PER.MAY.Ver	2019	PERTH	82
MP0141	Z49.2019.PER.MAY.Ver	2019	PERTH	70
MP0143	Z49.2019.PER.MAY.Ver	2019	PERTH	82
MP0153	Z49.2019.PER.MAY.Ver	2019	PERTH	82
MP0158	Z49.2019.PER.MAY.Ver	2019	PERTH	82
MP0172	Z49.2019.PER.MAY.Ver	2019	PERTH	78
MP0177	Z49.2019.PER.MAY.Ver	2019	PERTH	101
MP0178	Z49.2019.PER.MAY.Ver	2019	PERTH	75
MP0198	Z49.2019.PER.MAY.Ver	2019	PERTH	82
MP0204	Z49.2019.PER.MAY.Ver	2019	PERTH	94
MP0208	Z49.2019.PER.MAY.Ver	2019	PERTH	100
MP0209	Z49.2019.PER.MAY.Ver	2019	PERTH	89
MP0214	Z49.2019.PER.MAY.Ver	2019	PERTH	82
MP0216	Z49.2019.PER.MAY.Ver	2019	PERTH	79
MP0217	Z49.2019.PER.MAY.Ver	2019	PERTH	92
MP0221	Z49.2019.PER.MAY.Ver	2019	PERTH	82
MP0237	Z49.2019.PER.MAY.Ver	2019	PERTH	78
MP0243	Z49.2019.PER.MAY.Ver	2019	PERTH	83
MP0251	Z49.2019.PER.MAY.Ver	2019	PERTH	92
MP0255	Z49.2019.PER.MAY.Ver	2019	PERTH	82
MP0260	Z49.2019.PER.MAY.Ver	2019	PERTH	94
MP0264	Z49.2019.PER.MAY.Ver	2019	PERTH	82
MP0266	Z49.2019.PER.MAY.Ver	2019	PERTH	82
MP0277	Z49.2019.PER.MAY.Ver	2019	PERTH	75
MP0286	Z49.2019.PER.MAY.Ver	2019	PERTH	82
MP0309	Z49.2019.PER.MAY.Ver	2019	PERTH	82
MP0313	Z49.2019.PER.MAY.Ver	2019	PERTH	99
MP0319	Z49.2019.PER.MAY.Ver	2019	PERTH	78
MP0338	Z49.2019.PER.MAY.Ver	2019	PERTH	93
MP0358	Z49.2019.PER.MAY.Ver	2019	PERTH	82
MP0359	Z49.2019.PER.MAY.Ver	2019	PERTH	117
MP0372	Z49.2019.PER.MAY.Ver	2019	PERTH	97
MP0376	Z49.2019.PER.MAY.Ver	2019	PERTH	75
MP0377	Z49.2019.PER.MAY.Ver	2019	PERTH	78
MP0378	Z49.2019.PER.MAY.Ver	2019	PERTH	70
MP0379	Z49.2019.PER.MAY.Ver	2019	PERTH	78
MP0396	Z49.2019.PER.MAY.Ver	2019	PERTH	83
MP0399	Z49.2019.PER.MAY.Ver	2019	PERTH	75
MP0405	Z49.2019.PER.MAY.Ver	2019	PERTH	82
MP0406	Z49.2019.PER.MAY.Ver	2019	PERTH	99
MP0413	Z49.2019.PER.MAY.Ver	2019	PERTH	93
MP0424	Z49.2019.PER.MAY.Ver	2019	PERTH	82
MP0428	Z49.2019.PER.MAY.Ver	2019	PERTH	75
MP0429	Z49.2019.PER.MAY.Ver	2019	PERTH	78
MP0473	Z49.2019.PER.MAY.Ver	2019	PERTH	82
MP0483	Z49.2019.PER.MAY.Ver	2019	PERTH	70
MP0484	Z49.2019.PER.MAY.Ver	2019	PERTH	69
MP0487	Z49.2019.PER.MAY.Ver	2019	PERTH	97
MP0518	Z49.2019.PER.MAY.Ver	2019	PERTH	82
MP0520	Z49.2019.PER.MAY.Ver	2019	PERTH	89
MP0533	Z49.2019.PER.MAY.Ver	2019	PERTH	75
MP0540	Z49.2019.PER.MAY.Ver	2019	PERTH	78
MP0551	Z49.2019.PER.MAY.Ver	2019	PERTH	86
MP0567	Z49.2019.PER.MAY.Ver	2019	PERTH	87
MP0568	Z49.2019.PER.MAY.Ver	2019	PERTH	86
MP0569	Z49.2019.PER.MAY.Ver	2019	PERTH	93
MP0571	Z49.2019.PER.MAY.Ver	2019	PERTH	89
MP0573	Z49.2019.PER.MAY.Ver	2019	PERTH	89
MP0576	Z49.2019.PER.MAY.Ver	2019	PERTH	93
MP0588	Z49.2019.PER.MAY.Ver	2019	PERTH	89
MP0598	Z49.2019.PER.MAY.Ver	2019	PERTH	99
MP0607	Z49.2019.PER.MAY.Ver	2019	PERTH	75
MP0619	Z49.2019.PER.MAY.Ver	2019	PERTH	82
MP0620	Z49.2019.PER.MAY.Ver	2019	PERTH	82
MP0626	Z49.2019.PER.MAY.Ver	2019	PERTH	93
MP0636	Z49.2019.PER.MAY.Ver	2019	PERTH	68
MP0637	Z49.2019.PER.MAY.Ver	2019	PERTH	70
MP0639	Z49.2019.PER.MAY.Ver	2019	PERTH	70
MP0646	Z49.2019.PER.MAY.Ver	2019	PERTH	82
MP0653	Z49.2019.PER.MAY.Ver	2019	PERTH	82
MP0662	Z49.2019.PER.MAY.Ver	2019	PERTH	83
MP0664	Z49.2019.PER.MAY.Ver	2019	PERTH	82
MP0670	Z49.2019.PER.MAY.Ver	2019	PERTH	82
MP0692	Z49.2019.PER.MAY.Ver	2019	PERTH	99
MP0714	Z49.2019.PER.MAY.Ver	2019	PERTH	68
MP0739	Z49.2019.PER.MAY.Ver	2019	PERTH	82
MP0772	Z49.2019.PER.MAY.Ver	2019	PERTH	82
MP0773	Z49.2019.PER.MAY.Ver	2019	PERTH	82
MP0774	Z49.2019.PER.MAY.Ver	2019	PERTH	86
MP0834	Z49.2019.PER.MAY.Ver	2019	PERTH	100
MP0858	Z49.2019.PER.MAY.Ver	2019	PERTH	70
MP0879	Z49.2019.PER.MAY.Ver	2019	PERTH	82
MP0884	Z49.2019.PER.MAY.Ver	2019	PERTH	89
MP0885	Z49.2019.PER.MAY.Ver	2019	PERTH	95
MP0888	Z49.2019.PER.MAY.Ver	2019	PERTH	100
MP0973	Z49.2019.PER.MAY.Ver	2019	PERTH	99
MP0984	Z49.2019.PER.MAY.Ver	2019	PERTH	99
MP0992	Z49.2019.PER.MAY.Ver	2019	PERTH	82
MP0997	Z49.2019.PER.MAY.Ver	2019	PERTH	80
MP0998	Z49.2019.PER.MAY.Ver	2019	PERTH	93
MP1004	Z49.2019.PER.MAY.Ver	2019	PERTH	82
MP1031	Z49.2019.PER.MAY.Ver	2019	PERTH	82
MP1043	Z49.2019.PER.MAY.Ver	2019	PERTH	82
MP1070	Z49.2019.PER.MAY.Ver	2019	PERTH	90
MP1077	Z49.2019.PER.MAY.Ver	2019	PERTH	82
MP1091	Z49.2019.PER.MAY.Ver	2019	PERTH	69
MP1093	Z49.2019.PER.MAY.Ver	2019	PERTH	76
MP1100	Z49.2019.PER.MAY.Ver	2019	PERTH	82
MP1101	Z49.2019.PER.MAY.Ver	2019	PERTH	82
MP1103	Z49.2019.PER.MAY.Ver	2019	PERTH	86
MP1146	Z49.2019.PER.MAY.Ver	2019	PERTH	82
MP1160	Z49.2019.PER.MAY.Ver	2019	PERTH	93
MP1162	Z49.2019.PER.MAY.Ver	2019	PERTH	90
MP1175	Z49.2019.PER.MAY.Ver	2019	PERTH	70
MP1187	Z49.2019.PER.MAY.Ver	2019	PERTH	90
MP1201	Z49.2019.PER.MAY.Ver	2019	PERTH	77
MP1247	Z49.2019.PER.MAY.Ver	2019	PERTH	78
MP1278	Z49.2019.PER.MAY.Ver	2019	PERTH	82
MP1281	Z49.2019.PER.MAY.Ver	2019	PERTH	72
MP1303	Z49.2019.PER.MAY.Ver	2019	PERTH	100
MP1305	Z49.2019.PER.MAY.Ver	2019	PERTH	100
MP1307	Z49.2019.PER.MAY.Ver	2019	PERTH	82
MP1361	Z49.2019.PER.MAY.Ver	2019	PERTH	86
MP1386	Z49.2019.PER.MAY.Ver	2019	PERTH	92
MP1387	Z49.2019.PER.MAY.Ver	2019	PERTH	89
MP1404	Z49.2019.PER.MAY.Ver	2019	PERTH	82
MP1410	Z49.2019.PER.MAY.Ver	2019	PERTH	77
MP1416	Z49.2019.PER.MAY.Ver	2019	PERTH	75
MP1424	Z49.2019.PER.MAY.Ver	2019	PERTH	86
MP1434	Z49.2019.PER.MAY.Ver	2019	PERTH	70
MP1437	Z49.2019.PER.MAY.Ver	2019	PERTH	70
MP1442	Z49.2019.PER.MAY.Ver	2019	PERTH	99
MP1448	Z49.2019.PER.MAY.Ver	2019	PERTH	82
MP1458	Z49.2019.PER.MAY.Ver	2019	PERTH	82
MP1462	Z49.2019.PER.MAY.Ver	2019	PERTH	78
MP1467	Z49.2019.PER.MAY.Ver	2019	PERTH	72
MP1474	Z49.2019.PER.MAY.Ver	2019	PERTH	72
MP1486	Z49.2019.PER.MAY.Ver	2019	PERTH	78
MP1495	Z49.2019.PER.MAY.Ver	2019	PERTH	73
MP1503	Z49.2019.PER.MAY.Ver	2019	PERTH	75
MP1511	Z49.2019.PER.MAY.Ver	2019	PERTH	93
MP1515	Z49.2019.PER.MAY.Ver	2019	PERTH	82
MP1540	Z49.2019.PER.MAY.Ver	2019	PERTH	70
MP1547	Z49.2019.PER.MAY.Ver	2019	PERTH	99
MP1567	Z49.2019.PER.MAY.Ver	2019	PERTH	86
MP1572	Z49.2019.PER.MAY.Ver	2019	PERTH	93
MP1591	Z49.2019.PER.MAY.Ver	2019	PERTH	83
MP1607	Z49.2019.PER.MAY.Ver	2019	PERTH	85
MP1609	Z49.2019.PER.MAY.Ver	2019	PERTH	90
MP1613	Z49.2019.PER.MAY.Ver	2019	PERTH	87
MP1614	Z49.2019.PER.MAY.Ver	2019	PERTH	97
MP1643	Z49.2019.PER.MAY.Ver	2019	PERTH	82
MP1655	Z49.2019.PER.MAY.Ver	2019	PERTH	93
MP1658	Z49.2019.PER.MAY.Ver	2019	PERTH	82
MP1662	Z49.2019.PER.MAY.Ver	2019	PERTH	82
MP1675	Z49.2019.PER.MAY.Ver	2019	PERTH	72
MP1676	Z49.2019.PER.MAY.Ver	2019	PERTH	78
MP1678	Z49.2019.PER.MAY.Ver	2019	PERTH	89
MP1682	Z49.2019.PER.MAY.Ver	2019	PERTH	82
MP1690	Z49.2019.PER.MAY.Ver	2019	PERTH	78
MP1695	Z49.2019.PER.MAY.Ver	2019	PERTH	82
MP1701	Z49.2019.PER.MAY.Ver	2019	PERTH	83
MP1705	Z49.2019.PER.MAY.Ver	2019	PERTH	96
MP1706	Z49.2019.PER.MAY.Ver	2019	PERTH	94
MP1758	Z49.2019.PER.MAY.Ver	2019	PERTH	93
MP1774	Z49.2019.PER.MAY.Ver	2019	PERTH	82
MP1781	Z49.2019.PER.MAY.Ver	2019	PERTH	85
MP1784	Z49.2019.PER.MAY.Ver	2019	PERTH	87
MP1798	Z49.2019.PER.MAY.Ver	2019	PERTH	89
MP1801	Z49.2019.PER.MAY.Ver	2019	PERTH	99
MP1815	Z49.2019.PER.MAY.Ver	2019	PERTH	83
MP1857	Z49.2019.PER.MAY.Ver	2019	PERTH	90
MP1863	Z49.2019.PER.MAY.Ver	2019	PERTH	86
MP1866	Z49.2019.PER.MAY.Ver	2019	PERTH	86
Compass	Z49.2019.PER.JUN.Ver	2019	PERTH	86
Granger	Z49.2019.PER.JUN.Ver	2019	PERTH	98
LaTrobe	Z49.2019.PER.JUN.Ver	2019	PERTH	86
Lockyer	Z49.2019.PER.JUN.Ver	2019	PERTH	89
MP0011	Z49.2019.PER.JUN.Ver	2019	PERTH	90
MP0028	Z49.2019.PER.JUN.Ver	2019	PERTH	104
MP0029	Z49.2019.PER.JUN.Ver	2019	PERTH	113
MP0038	Z49.2019.PER.JUN.Ver	2019	PERTH	111
MP0058	Z49.2019.PER.JUN.Ver	2019	PERTH	89
MP0061	Z49.2019.PER.JUN.Ver	2019	PERTH	93
MP0064	Z49.2019.PER.JUN.Ver	2019	PERTH	91
MP0068	Z49.2019.PER.JUN.Ver	2019	PERTH	91
MP0074	Z49.2019.PER.JUN.Ver	2019	PERTH	91
MP0082	Z49.2019.PER.JUN.Ver	2019	PERTH	90
MP0097	Z49.2019.PER.JUN.Ver	2019	PERTH	88
MP0116	Z49.2019.PER.JUN.Ver	2019	PERTH	93
MP0122	Z49.2019.PER.JUN.Ver	2019	PERTH	91
MP0141	Z49.2019.PER.JUN.Ver	2019	PERTH	94
MP0143	Z49.2019.PER.JUN.Ver	2019	PERTH	111
MP0153	Z49.2019.PER.JUN.Ver	2019	PERTH	99
MP0158	Z49.2019.PER.JUN.Ver	2019	PERTH	92
MP0177	Z49.2019.PER.JUN.Ver	2019	PERTH	99
MP0178	Z49.2019.PER.JUN.Ver	2019	PERTH	88
MP0198	Z49.2019.PER.JUN.Ver	2019	PERTH	103
MP0204	Z49.2019.PER.JUN.Ver	2019	PERTH	103
MP0208	Z49.2019.PER.JUN.Ver	2019	PERTH	87
MP0209	Z49.2019.PER.JUN.Ver	2019	PERTH	93
MP0216	Z49.2019.PER.JUN.Ver	2019	PERTH	83
MP0217	Z49.2019.PER.JUN.Ver	2019	PERTH	97
MP0221	Z49.2019.PER.JUN.Ver	2019	PERTH	91
MP0237	Z49.2019.PER.JUN.Ver	2019	PERTH	85
MP0243	Z49.2019.PER.JUN.Ver	2019	PERTH	83
MP0251	Z49.2019.PER.JUN.Ver	2019	PERTH	95
MP0255	Z49.2019.PER.JUN.Ver	2019	PERTH	104
MP0260	Z49.2019.PER.JUN.Ver	2019	PERTH	89
MP0264	Z49.2019.PER.JUN.Ver	2019	PERTH	90
MP0266	Z49.2019.PER.JUN.Ver	2019	PERTH	87
MP0277	Z49.2019.PER.JUN.Ver	2019	PERTH	97
MP0286	Z49.2019.PER.JUN.Ver	2019	PERTH	96
MP0309	Z49.2019.PER.JUN.Ver	2019	PERTH	87
MP0313	Z49.2019.PER.JUN.Ver	2019	PERTH	91
MP0319	Z49.2019.PER.JUN.Ver	2019	PERTH	87
MP0338	Z49.2019.PER.JUN.Ver	2019	PERTH	105
MP0358	Z49.2019.PER.JUN.Ver	2019	PERTH	97
MP0359	Z49.2019.PER.JUN.Ver	2019	PERTH	97
MP0372	Z49.2019.PER.JUN.Ver	2019	PERTH	93
MP0376	Z49.2019.PER.JUN.Ver	2019	PERTH	83
MP0377	Z49.2019.PER.JUN.Ver	2019	PERTH	83
MP0378	Z49.2019.PER.JUN.Ver	2019	PERTH	87
MP0379	Z49.2019.PER.JUN.Ver	2019	PERTH	85
MP0396	Z49.2019.PER.JUN.Ver	2019	PERTH	88
MP0399	Z49.2019.PER.JUN.Ver	2019	PERTH	87
MP0405	Z49.2019.PER.JUN.Ver	2019	PERTH	87
MP0406	Z49.2019.PER.JUN.Ver	2019	PERTH	92
MP0413	Z49.2019.PER.JUN.Ver	2019	PERTH	90
MP0424	Z49.2019.PER.JUN.Ver	2019	PERTH	87
MP0428	Z49.2019.PER.JUN.Ver	2019	PERTH	89
MP0473	Z49.2019.PER.JUN.Ver	2019	PERTH	92
MP0483	Z49.2019.PER.JUN.Ver	2019	PERTH	91
MP0484	Z49.2019.PER.JUN.Ver	2019	PERTH	79
MP0487	Z49.2019.PER.JUN.Ver	2019	PERTH	105
MP0518	Z49.2019.PER.JUN.Ver	2019	PERTH	86
MP0520	Z49.2019.PER.JUN.Ver	2019	PERTH	105
MP0533	Z49.2019.PER.JUN.Ver	2019	PERTH	92
MP0540	Z49.2019.PER.JUN.Ver	2019	PERTH	92
MP0551	Z49.2019.PER.JUN.Ver	2019	PERTH	90
MP0568	Z49.2019.PER.JUN.Ver	2019	PERTH	92
MP0569	Z49.2019.PER.JUN.Ver	2019	PERTH	91
MP0571	Z49.2019.PER.JUN.Ver	2019	PERTH	103
MP0573	Z49.2019.PER.JUN.Ver	2019	PERTH	88
MP0576	Z49.2019.PER.JUN.Ver	2019	PERTH	91
MP0588	Z49.2019.PER.JUN.Ver	2019	PERTH	93
MP0598	Z49.2019.PER.JUN.Ver	2019	PERTH	87
MP0607	Z49.2019.PER.JUN.Ver	2019	PERTH	81
MP0619	Z49.2019.PER.JUN.Ver	2019	PERTH	88
MP0620	Z49.2019.PER.JUN.Ver	2019	PERTH	88
MP0626	Z49.2019.PER.JUN.Ver	2019	PERTH	97
MP0637	Z49.2019.PER.JUN.Ver	2019	PERTH	80
MP0639	Z49.2019.PER.JUN.Ver	2019	PERTH	92
MP0646	Z49.2019.PER.JUN.Ver	2019	PERTH	89
MP0653	Z49.2019.PER.JUN.Ver	2019	PERTH	103
MP0664	Z49.2019.PER.JUN.Ver	2019	PERTH	92
MP0670	Z49.2019.PER.JUN.Ver	2019	PERTH	102
MP0692	Z49.2019.PER.JUN.Ver	2019	PERTH	112
MP0773	Z49.2019.PER.JUN.Ver	2019	PERTH	93
MP0774	Z49.2019.PER.JUN.Ver	2019	PERTH	92
MP0879	Z49.2019.PER.JUN.Ver	2019	PERTH	89
MP0884	Z49.2019.PER.JUN.Ver	2019	PERTH	88
MP0888	Z49.2019.PER.JUN.Ver	2019	PERTH	101
MP0973	Z49.2019.PER.JUN.Ver	2019	PERTH	97
MP0984	Z49.2019.PER.JUN.Ver	2019	PERTH	102
MP0992	Z49.2019.PER.JUN.Ver	2019	PERTH	105
MP0997	Z49.2019.PER.JUN.Ver	2019	PERTH	90
MP1004	Z49.2019.PER.JUN.Ver	2019	PERTH	87
MP1043	Z49.2019.PER.JUN.Ver	2019	PERTH	93
MP1070	Z49.2019.PER.JUN.Ver	2019	PERTH	97
MP1101	Z49.2019.PER.JUN.Ver	2019	PERTH	100
MP1103	Z49.2019.PER.JUN.Ver	2019	PERTH	105
MP1146	Z49.2019.PER.JUN.Ver	2019	PERTH	87
MP1160	Z49.2019.PER.JUN.Ver	2019	PERTH	103
MP1162	Z49.2019.PER.JUN.Ver	2019	PERTH	92
MP1175	Z49.2019.PER.JUN.Ver	2019	PERTH	89
MP1187	Z49.2019.PER.JUN.Ver	2019	PERTH	102
MP1201	Z49.2019.PER.JUN.Ver	2019	PERTH	89
MP1247	Z49.2019.PER.JUN.Ver	2019	PERTH	83
MP1278	Z49.2019.PER.JUN.Ver	2019	PERTH	83
MP1281	Z49.2019.PER.JUN.Ver	2019	PERTH	81
MP1303	Z49.2019.PER.JUN.Ver	2019	PERTH	98
MP1305	Z49.2019.PER.JUN.Ver	2019	PERTH	97
MP1307	Z49.2019.PER.JUN.Ver	2019	PERTH	91
MP1361	Z49.2019.PER.JUN.Ver	2019	PERTH	94
MP1404	Z49.2019.PER.JUN.Ver	2019	PERTH	95
MP1410	Z49.2019.PER.JUN.Ver	2019	PERTH	88
MP1416	Z49.2019.PER.JUN.Ver	2019	PERTH	85
MP1424	Z49.2019.PER.JUN.Ver	2019	PERTH	87
MP1434	Z49.2019.PER.JUN.Ver	2019	PERTH	85
MP1442	Z49.2019.PER.JUN.Ver	2019	PERTH	77
MP1448	Z49.2019.PER.JUN.Ver	2019	PERTH	88
MP1462	Z49.2019.PER.JUN.Ver	2019	PERTH	79
MP1467	Z49.2019.PER.JUN.Ver	2019	PERTH	87
MP1474	Z49.2019.PER.JUN.Ver	2019	PERTH	79
MP1486	Z49.2019.PER.JUN.Ver	2019	PERTH	102
MP1495	Z49.2019.PER.JUN.Ver	2019	PERTH	81
MP1511	Z49.2019.PER.JUN.Ver	2019	PERTH	85
MP1515	Z49.2019.PER.JUN.Ver	2019	PERTH	91
MP1540	Z49.2019.PER.JUN.Ver	2019	PERTH	81
MP1547	Z49.2019.PER.JUN.Ver	2019	PERTH	105
MP1567	Z49.2019.PER.JUN.Ver	2019	PERTH	97
MP1572	Z49.2019.PER.JUN.Ver	2019	PERTH	97
MP1591	Z49.2019.PER.JUN.Ver	2019	PERTH	85
MP1609	Z49.2019.PER.JUN.Ver	2019	PERTH	88
MP1613	Z49.2019.PER.JUN.Ver	2019	PERTH	91
MP1614	Z49.2019.PER.JUN.Ver	2019	PERTH	100
MP1643	Z49.2019.PER.JUN.Ver	2019	PERTH	87
MP1655	Z49.2019.PER.JUN.Ver	2019	PERTH	97
MP1658	Z49.2019.PER.JUN.Ver	2019	PERTH	79
MP1662	Z49.2019.PER.JUN.Ver	2019	PERTH	85
MP1675	Z49.2019.PER.JUN.Ver	2019	PERTH	85
MP1676	Z49.2019.PER.JUN.Ver	2019	PERTH	85
MP1678	Z49.2019.PER.JUN.Ver	2019	PERTH	83
MP1690	Z49.2019.PER.JUN.Ver	2019	PERTH	87
MP1695	Z49.2019.PER.JUN.Ver	2019	PERTH	88
MP1701	Z49.2019.PER.JUN.Ver	2019	PERTH	93
MP1705	Z49.2019.PER.JUN.Ver	2019	PERTH	90
MP1706	Z49.2019.PER.JUN.Ver	2019	PERTH	92
[truncated: 458 more rows]

## Sheet: Table S9
Table S9 Selected recombinant inbred lines (RILs) with novel gene combinations of the major genes/QTNs associated with flowering time
Lines	Semi-dwarf gene	Ppd-H1	CEN	PFT1	D2H638903073_TG
Compass		C	C	G	T
GrangeR	sdw1	C	A	A	G
La Trobe	ari-e	A	C	A	T
Lockyer	sdw1	A	C	A	T
MP0029		A	A	A	G
MP0217		A	A	A	G
MP0487		A	A	A	G
MP0692	sdw1	A	A	A	G
MP0973	sdw1	A	A	A	T
MP1070	ari-e	A	A	A	G
MP1160	sdw1	A	A	A	T
MP1175	sdw1 + ari-e	A	A	A	T
MP1303		A	A	A	G
MP1305		A	A	A	G
MP1547		A	A	A	G
MP1655	sdw1 + ari-e	A	A	A	G
MP1801		A	A	A	G
MP0379	ari-e	C	C	A	T
MP1758	ari-e	C	C	A	T
MP0221	sdw1	C	C	A	T
MP0359	sdw1	C	C	G	G
MP0520	sdw1	C	C	A	T
MP1515	sdw1	C	C	G	T
MP0424		A	C	A	T
MP0576	sdw1 + ari-e	A	C	A	T
